# Supplementary material for: The genomic impact of population connectivity and decline in Africa’s elephants
Source: Nat Commun. 2026 Apr 16;17:3223. doi: 10.1038/s41467-026-71262-w (PMC13086863; doi:10.1038/s41467-026-71262-w)
Supplement: Supplementary file 3 — Supplementary Data 1-10 [file 41467_2026_71262_MOESM3_ESM.xlsx]

## Sheet: Supplementary Data Index
Table	Description
Supplementary Data 1	Information about the 249 samples analyzed in this study.
Supplementary Data 2	A summary of the data quality control checks.
Supplementary Data 3	Details of settings used in analyses in this study.
Supplementary Data 4	Proportion of forest ancestry estimated from F4 ratio test, the Admixture analyses at K=2 and from PC1.
Supplementary Data 5	Results of the recent parental admixture analysis in apoh.
Supplementary Data 6	Genome-wide heterozygosity estimates including and excluding ROH.
Supplementary Data 7	Inference of runs of homozygosity in PLINK.
Supplementary Data 8	Genetic load estimated in SnpEff.
Supplementary Data 9	Sequencing setup.
Supplementary Data 10	Details on accession codes for the sequence data generated in this study.

## Sheet: Supplementary Data 1
Supplementary data 1. Information about the 249 samples analyzed in this study.
DNA sample	Collection	Sample code	Sex	Age	Born	Current	Collection date	Country	Location	Sample type	Source	QC
AM0001	Uni Illinois	Laf-AM0001	M	Adult	Wild	Wild	7.3.90	Kenya	Amboseli	Skin biopsy	This study	Passed
AM0003	Uni Illinois	Laf-AM0003	M	Adult	Wild	Wild	7.3.90	Kenya	Amboseli	Skin biopsy	This study	Passed
AM0006	Uni Illinois	Laf-AM0006	F	Adult	Wild	Wild	7.3.90	Kenya	Amboseli	Skin biopsy	This study	Passed
AM0008	Uni Illinois	Laf-AM0008	F	Adult	Wild	Wild	7.3.90	Kenya	Amboseli	Skin biopsy	This study	Passed
AM0037	Uni Illinois	Laf-AM0037			Wild	Wild	9.3.90	Kenya	Amboseli	Skin biopsy	This study	Passed
AM4551	Uni Illinois	Laf-AM4551			Wild	Wild	15.6.96	Kenya	Amboseli	Skin biopsy	This study	Passed
AM4558	Uni Illinois	Laf-AM4558			Wild	Wild		Kenya	Amboseli	Skin biopsy	This study	Passed
AM4559	Uni Illinois	Laf-AM4559			Wild	Wild		Kenya	Amboseli	Skin biopsy	This study	Passed
AM4583	Uni Illinois	Laf-AM4583			Wild	Wild		Kenya	Amboseli	Skin biopsy	This study	Passed
BA0001	Uni Illinois	Laf-BA0001	M		Wild	Wild	24.-26.2.2007	Ethiopia	Babile Elephant Sanctuary	Blood	This study	Passed
BA0002	Uni Illinois	Laf-BA0002	M		Wild	Wild		Ethiopia	Babile Elephant Sanctuary	Blood	This study	Passed
BA0003	Uni Illinois	Laf-BA0003	M		Wild	Wild		Ethiopia	Babile Elephant Sanctuary	Blood	This study	Passed
BA0011	Uni Illinois	Laf-BA0011	F		Wild	Wild		Ethiopia	Babile Elephant Sanctuary	Blood	This study	Passed
BE4035	Uni Illinois	Laf-BE4035	M		Wild	Wild	1994 or 1995	Cameroon	Benoue	Skin biopsy	This study	Passed
BE4036	Uni Illinois	Laf-BE4036	F		Wild	Wild	1994 or 1995	Cameroon	Benoue	Skin biopsy	This study	Passed
BE4037	Uni Illinois	Laf-BE4037			Wild	Wild	1994 or 1995	Cameroon	Benoue	Skin biopsy	This study	Passed
BE4038	Uni Illinois	Laf-BE4038			Wild	Wild	1994 or 1995	Cameroon	Benoue	Skin biopsy	This study	Passed
BE4039	Uni Illinois	Laf-BE4039	F		Wild	Wild	1994 or 1995	Cameroon	Benoue	Skin biopsy	This study	Passed
BE4041	Uni Illinois	Laf-BE4041			Wild	Wild	1994 or 1995	Cameroon	Benoue		This study	Excluded
BE4048	Uni Illinois	Laf-BE4048			Wild	Wild	1994 or 1995	Cameroon	Benoue		This study	Excluded
BE4055	Uni Illinois	Laf-BE4055			Wild	Wild	1994 or 1995	Cameroon	Benoue		This study	Excluded
BE4059	Uni Illinois	Laf-BE4059	M		Wild	Wild	1994 or 1995	Cameroon	Benoue	Skin biopsy	This study	Passed
BF0004	Uni Illinois	Lcy-BF0004			Wild	Wild		DRC	Bili Forest	Fecal	This study	Excluded
CH0878	Uni Illinois	Laf-CH0878			Wild	Wild	13.7.91	Botswana	Serondella	Muscle, dry	This study	Excluded
CH0883	Uni Illinois	Laf-CH0883	M		Wild	Wild	13.7.91	Botswana	Serondella	Skin biopsy	This study	Excluded
CH0888	Uni Illinois	Laf-CH0888	M	Adult	Wild	Wild	13.7.91	Botswana	Serondella	Skin biopsy	This study	Passed
CH0892	Uni Illinois	Laf-CH0892	M	Subadult	Wild	Wild	14.7.91	Botswana	Serondella	Skin biopsy	This study	Passed
CH0893	Uni Illinois	Laf-CH0893	M	Adult	Wild	Wild	14.7.91	Botswana	Serondella	Skin biopsy	This study	Passed
CH0895	Uni Illinois	Laf-CH0895	M	Subadult	Wild	Wild	14.7.91	Botswana	Serondella	Skin biopsy	This study	Passed
CH0935	Uni Illinois	Laf-CH0935	F	Adult	Wild	Wild	17.7.91	Botswana	Serondella	Skin biopsy	This study	Passed
CH0954	Uni Illinois	Laf-CH0954	F	Adult	Wild	Wild	18.7.91	Botswana	Nogatsha	Skin biopsy	This study	Passed
CH0955	Uni Illinois	Laf-CH0955	M	Adult	Wild	Wild	18.7.91	Botswana	Nogatsha	Skin biopsy	This study	Passed
CH0962	Uni Illinois	Laf-CH0962	F	Adult	Wild	Wild	19.7.91	Botswana	Nogatsha	Skin biopsy	This study	Passed
DS1506	Uni Illinois	Lcy-DS1506	M		Wild	Wild	11.1.92	Central African Republic	Dzanga Sangha	Skin biopsy	This study	Passed
DS1507	Uni Illinois	Lcy-DS1507	M		Wild	Wild	11.1.92	Central African Republic	Dzanga Sangha	Skin biopsy	This study	Passed
DS1508	Uni Illinois	Lcy-DS1508	M		Wild	Wild	11.1.92	Central African Republic	Dzanga Sangha	Skin biopsy	This study	Passed
DS1509	Uni Illinois	Lcy-DS1509	M		Wild	Wild	11.1.92	Central African Republic	Dzanga Sangha	Skin biopsy	This study	Passed
DS1511	Uni Illinois	Lcy-DS1511	M		Wild	Wild	13.1.92	Central African Republic	Dzanga Sangha	Skin biopsy	This study	Passed
DS1512	Uni Illinois	Lcy-DS1512	F		Wild	Wild	13.1.92	Central African Republic	Dzanga Sangha	Skin biopsy	This study	Passed
DS1514	Uni Illinois	Lcy-DS1514	F		Wild	Wild	13.1.92	Central African Republic	Dzanga Sangha	Skin biopsy	This study	Passed
DS1515	Uni Illinois	Lcy-DS1515	F		Wild	Wild	14.1.92	Central African Republic	Dzanga Sangha	Skin biopsy	This study	Passed
DS1517	Uni Illinois	Lcy-DS1517	M		Wild	Wild	14.1.92	Central African Republic	Dzanga Sangha	Skin biopsy	This study	Passed
DS1520	Uni Illinois	Lcy-DS1520	F		Wild	Wild	14.1.92	Central African Republic	Dzanga Sangha	Skin biopsy	This study	Passed
DS1531	Uni Illinois	Lcy-DS1531	F		Wild	Wild	16.1.92	Central African Republic	Dzanga Sangha	Skin biopsy	This study	Passed
DS1543	Uni Illinois	Lcy-DS1543	M		Wild	Wild	18.1.92	Central African Republic	Dzanga Sangha	Skin biopsy	This study	Passed
DS1546	Uni Illinois	Lcy-DS1546	F		Wild	Wild	19.1.92	Central African Republic	Dzanga Sangha	Skin biopsy	This study/Palkopoulou et al. 2018; https://doi.org/10.1073/pnas.1720554115	Passed
DS1548	Uni Illinois	Lcy-DS1548	M		Wild	Wild	20.1.92	Central African Republic	Dzanga Sangha	Skin biopsy	This study	Passed
DS1555	Uni Illinois	Lcy-DS1555	M	Pygmy	Wild	Wild	21.1.92	Central African Republic	Dzanga Sangha	Skin biopsy	This study	Passed
DS1556	Uni Illinois	Lcy-DS1556	M		Wild	Wild	21.1.92	Central African Republic	Dzanga Sangha	Skin biopsy	This study	Passed
DS1557	Uni Illinois	Lcy-DS1557	M		Wild	Wild	21.1.92	Central African Republic	Dzanga Sangha	Skin biopsy	This study	Passed
ER0003	Uni Illinois	Laf-ER0003						Eritrea			This study	Excluded
ER0022	Uni Illinois	Laf-ER0022						Eritrea			This study	Passed
GO0045		0045B		Adult	Wild	Wild		Mozambique	Gorongosa	Blood	Campbell-Staton et al. 2021; DOI: 10.1126/science.abe7389	Passed
GO00T2		T2B		Adult	Wild	Wild		Mozambique	Gorongosa	Blood	Campbell-Staton et al. 2021; DOI: 10.1126/science.abe7389	Passed
GO0G13		G13		Adult	Wild	Wild		Mozambique	Gorongosa	Blood	Campbell-Staton et al. 2021; DOI: 10.1126/science.abe7389	Passed
GO0G14		G14		Adult	Wild	Wild		Mozambique	Gorongosa	Blood	Campbell-Staton et al. 2021; DOI: 10.1126/science.abe7389	Passed
GO0G15		G15		Adult	Wild	Wild		Mozambique	Gorongosa	Blood	Campbell-Staton et al. 2021; DOI: 10.1126/science.abe7389	Passed
GO0G16		G16		Adult	Wild	Wild		Mozambique	Gorongosa	Blood	Campbell-Staton et al. 2021; DOI: 10.1126/science.abe7389	Passed
GO0G17		G17A		Adult	Wild	Wild		Mozambique	Gorongosa	Blood	Campbell-Staton et al. 2021; DOI: 10.1126/science.abe7389	Passed
GO0G18		G18A		Adult	Wild	Wild		Mozambique	Gorongosa	Blood	Campbell-Staton et al. 2021; DOI: 10.1126/science.abe7389	Passed
GO0G19		G19A		Adult	Wild	Wild		Mozambique	Gorongosa	Blood	Campbell-Staton et al. 2021; DOI: 10.1126/science.abe7389	Passed
GO0G20		G20A		Adult	Wild	Wild		Mozambique	Gorongosa	Blood	Campbell-Staton et al. 2021; DOI: 10.1126/science.abe7389	Passed
GO0G21		G21A		Adult	Wild	Wild		Mozambique	Gorongosa	Blood	Campbell-Staton et al. 2021; DOI: 10.1126/science.abe7389	Passed
GO0G22		G22A		Adult	Wild	Wild		Mozambique	Gorongosa	Blood	Campbell-Staton et al. 2021; DOI: 10.1126/science.abe7389	Passed
GO2981		2981B		Adult	Wild	Wild		Mozambique	Gorongosa	Blood	Campbell-Staton et al. 2021; DOI: 10.1126/science.abe7389	Passed
GO2982		2982B		Adult	Wild	Wild		Mozambique	Gorongosa	Blood	Campbell-Staton et al. 2021; DOI: 10.1126/science.abe7389	Passed
GO2983		2983		Adult	Wild	Wild		Mozambique	Gorongosa	Blood	Campbell-Staton et al. 2021; DOI: 10.1126/science.abe7389	Passed
GO2984		2984B		Adult	Wild	Wild		Mozambique	Gorongosa	Blood	Campbell-Staton et al. 2021; DOI: 10.1126/science.abe7389	Passed
GO2985		2985		Adult	Wild	Wild		Mozambique	Gorongosa	Blood	Campbell-Staton et al. 2021; DOI: 10.1126/science.abe7389	Passed
GO2986		2986A		Adult	Wild	Wild		Mozambique	Gorongosa	Blood	Campbell-Staton et al. 2021; DOI: 10.1126/science.abe7389	Excluded
GR0013	Uni Illinois	Lcy-GR0013			Wild	Wild		DRC	Garamba	Ear sample in alcohol	This study	Passed
GR0015	Uni Illinois	Lcy-GR0015			Wild	Wild		DRC	Garamba	Ear sample in alcohol	This study	Passed
GR0018	Uni Illinois	Lcy-GR0018			Wild	Wild		DRC	Garamba	Ear sample in alcohol	This study	Passed
GR0020	Uni Illinois	Lcy-GR0020			Wild	Wild		DRC	Garamba	Ear sample in alcohol	This study	Passed
GR0021	Uni Illinois	Lcy-GR0021			Wild	Wild		DRC	Garamba	Ear sample in alcohol	This study	Passed
GR0022	Uni Illinois	Lcy-GR0022			Wild	Wild		DRC	Garamba	Ear sample in alcohol	This study	Passed
GR0023	Uni Illinois	Lcy-GR0023			Wild	Wild		DRC	Garamba	Ear sample in alcohol	This study	Passed
GR0025	Uni Illinois	Lcy-GR0025			Wild	Wild		DRC	Garamba	Ear sample in alcohol	This study	Passed
GR0026	Uni Illinois	Lcy-GR0026			Wild	Wild		DRC	Garamba	Ear sample in alcohol	This study	Passed
GR0032	Uni Illinois	Lcy-GR0032						DRC	Garamba	Ear sample in alcohol	This study	Passed
GR0035	Uni Illinois	Lcy-GR0035			Wild	Wild		DRC	Garamba	Ear sample in alcohol	This study	Passed
GR0036	Uni Illinois	Lcy-GR0036			Wild	Wild		DRC	Garamba	Ear sample in alcohol	This study	Passed
GR0037	Uni Illinois	Lcy-GR0037			Wild	Wild		DRC	Garamba	Ear sample in alcohol	This study	Passed
GR0038	Uni Illinois	Lcy-GR0038	F		Wild	Wild		DRC	Garamba	Skin biopsy	This study	Passed
GR0039	Uni Illinois	Lcy-GR0039			Wild	Wild		DRC	Garamba	Skin biopsy	This study	Passed
GR0040	Uni Illinois	Lcy-GR0040			Wild	Wild		DRC	Garamba	Skin biopsy	This study	Passed
GR0041	Uni Illinois	Lcy-GR0041			Wild	Wild		DRC	Garamba	Skin biopsy	This study	Passed
GR0042	Uni Illinois	Lcy-GR0042			Wild	Wild		DRC	Garamba	Skin biopsy	This study	Passed
HW0059	Uni Illinois	Laf-HW0059	M		Wild	Wild	1. 8.90	Zimbabwe	Manga 2	Skin biopsy	This study	Passed
HW0087	Uni Illinois	Laf-HW0087	F		Wild	Wild	6. 8.90	Zimbabwe	Kunondo	Skin biopsy	This study	Passed
HW0151	Uni Illinois	Laf-HW0151	M		Wild	Wild	17. 8.90	Zimbabwe	MatetsiCroc [between HW and ZZ]	Muscle, frozen	This study	Passed
KE4504	Uni Illinois	Laf-KE4504	F	Adult	Wild	Wild	27. 12. 95	Kenya	Samburu	Skin biopsy	This study	Passed
KE4505	Uni Illinois	Laf-KE4505	F	Adult	Wild	Wild	28. 12. 95	Kenya	Samburu	Skin biopsy	This study	Passed
KE4508	Uni Illinois	Laf-KE4508	M	Subadult	Wild	Wild	28. 12. 95	Kenya	Samburu	Skin biopsy	This study	Passed
KE4511	Uni Illinois	Laf-KE4511	M	Adult	Wild	Wild	29. 12. 95	Kenya	Samburu	Skin biopsy	This study	Passed
KE4515	Uni Illinois	Laf-KE4515	F	Adult	Wild	Wild	29. 12. 95	Kenya	Samburu	Skin biopsy	This study	Passed
KE4516	Uni Illinois	Laf-KE4516	M	Adult	Wild	Wild	7. 2. 96	Kenya	Tsavo West	Skin biopsy	This study	Passed
KE4517	Uni Illinois	Laf-KE4517	M	Adult	Wild	Wild	7. 2. 96	Kenya	Segera	Skin sample	This study	Passed
KE4540	Uni Illinois	Laf-KE4540		Subadult	Wild	Wild		Kenya	Rumuruti	Skin biopsy	This study	Passed
KE4546	Uni Illinois	Laf-KE4546	F		Wild	Wild	29. 5. 96	Kenya	Ol Jogi	Skin sample	This study	Passed
KE4612	Uni Illinois	Laf-KE4612	F	Adult	Wild	Wild	1. 4. 96	Kenya	Samburu	Skin biopsy	This study	Passed
KEHIDA		Hi-Dari	F	Adult	Wild	Captive		Kenya		Subcutaneous skin	Tollis et al. 2021; https://doi.org/10.1093/molbev/msab127	Passed
KEWATO		Watoto	F		Wild	Captive		Kenya		Blood	Palkopoulou et al. 2018; https://doi.org/10.1073/pnas.1720554115	Passed
KI4720	Uni Copenhagen	4720			Wild	Wild	20.2.97	Uganda	Kibaale NP	Skin biopsy	This study	Excluded
KR0005	Uni Illinois	Laf-KR0005	M		Wild	Wild		South Africa	Kruger NP	Muscle, frozen	This study	Passed
KR0006	Uni Illinois	Laf-KR0006	M		Wild	Wild		South Africa	Kruger NP	Muscle, frozen	This study	Passed
KR0007	Uni Illinois	Laf-KR0007	M		Wild	Wild		South Africa	Kruger NP	Muscle, frozen	This study	Passed
KR0008	Uni Illinois	Laf-KR0008	M		Wild	Wild		South Africa	Kruger NP	Muscle, frozen	This study	Passed
KR0011	Uni Illinois	Laf-KR0011	F		Wild	Wild		South Africa	Kruger NP	Muscle, frozen	This study	Passed
KR0014	Uni Illinois	Laf-KR0014	M		Wild	Wild		South Africa	Kruger NP	Muscle, frozen	This study	Passed
KR0020	Uni Illinois	Laf-KR0020	F		Wild	Wild		South Africa	Kruger NP	Muscle, frozen	This study	Passed
KR0027	Uni Illinois	Laf-KR0027	F		Wild	Wild		South Africa	Kruger NP	Muscle, frozen	This study	Passed
KR0041	Uni Illinois	Laf-KR0041	F		Wild	Wild		South Africa	Kruger NP	Muscle, frozen	This study	Passed
KR0068	Uni Illinois	Laf-KR0068	F		Wild	Wild		South Africa	Kruger NP	Muscle, frozen	This study	Passed
KR0116	Uni Illinois	Laf-KR0116	M		Wild	Wild		South Africa	Kruger NP	Muscle, frozen	This study	Passed
KR0138	Uni Illinois	Laf-KR0138	F		Wild	Wild		South Africa	Kruger NP	Muscle, frozen	This study	Passed
KRSWAZ		Swazi	F		Wild	Captive		South Africa		Blood	Palkopoulou et al. 2018; https://doi.org/10.1073/pnas.1720554115	Passed
KV4688	Uni Copenhagen	4688	F		Wild	Wild	8.1.97	Uganda	Apoka (Kidepo Valley)	Skin biopsy	This study	Passed
KV4691	Uni Copenhagen	4691	F		Wild	Wild	8.1.97	Uganda	Apoka (Kidepo Valley)	Skin biopsy	This study	Passed
KV4697	Uni Copenhagen	4697	M		Wild	Wild	9.1.97	Uganda	Apoka (Kidepo Valley)	Skin biopsy	This study	Passed
KV4704	Uni Copenhagen	4704	M		Wild	Wild	9.1.97	Uganda	Apoka (Kidepo Valley)	Skin biopsy	This study	Passed
LO3501	Uni Illinois	Lcy-LO3501	F		Wild	Wild	Nov 1993	Gabon	Lope	Skin biopsy	This study	Passed
LO3503	Uni Illinois	Lcy-LO3503	F		Wild	Wild	Nov 1993	Gabon	Lope	Skin biopsy	This study	Passed
LO3505	Uni Illinois	Lcy-LO3505	M		Wild	Wild	Nov 1993	Gabon	Lope	Skin biopsy	This study	Passed
LO3507	Uni Illinois	Lcy-LO3507	F		Wild	Wild	Nov 1993	Gabon	Lope	Skin biopsy	This study	Passed
LO3508	Uni Illinois	Lcy-LO3508	F		Wild	Wild	Nov 1993	Gabon	Lope	Skin biopsy	This study	Passed
LO3509	Uni Illinois	Lcy-LO3509	F		Wild	Wild	Nov 1993	Gabon	Lope	Skin biopsy	This study	Passed
LO3511	Uni Illinois	Lcy-LO3511	F		Wild	Wild	Nov 1993	Gabon	Lope	Skin biopsy	This study	Passed
LO3513	Uni Illinois	Lcy-LO3513	F		Wild	Wild	Nov 1993	Gabon	Lope	Skin biopsy	This study	Passed
LO3514	Uni Illinois	Lcy-LO3514			Wild	Wild	Nov 1993	Gabon	Lope	Skin biopsy	This study	Passed
LO3515	Uni Illinois	Lcy-LO3515	F		Wild	Wild	Nov 1993	Gabon	Lope	Skin biopsy	This study	Passed
LO3516	Uni Illinois	Lcy-LO3516	F		Wild	Wild	Nov 1993	Gabon	Lope	Skin biopsy	This study	Passed
LO3517	Uni Illinois	Lcy-LO3517	M		Wild	Wild	Nov 1993	Gabon	Lope	Skin biopsy	This study	Passed
LO3518	Uni Illinois	Lcy-LO3518			Wild	Wild		Gabon	Lope		This study	Excluded
LO3521	Uni Illinois	Lcy-LO3521	M		Wild	Wild	Nov 1993	Gabon	Lope	Skin biopsy	This study	Passed
LO3522	Uni Illinois	Lcy-LO3522	F		Wild	Wild	Nov 1993	Gabon	Lope	Skin biopsy	This study	Passed
MA0803	Uni Illinois	Laf-MA0803	M	Adult	Wild	Wild	7.7.91	Botswana	Mashatu	Skin biopsy	This study	Excluded
MA0804	Uni Illinois	Laf-MA0804	F	Adult	Wild	Wild	7.7.92	Botswana	Mashatu	Skin biopsy	This study	Passed
MA0806	Uni Illinois	Laf-MA0806	M	Subadult	Wild	Wild	8.7.91	Botswana	Mashatu	Skin biopsy	This study	Passed
MA0807	Uni Illinois	Laf-MA0807	M	Adult	Wild	Wild	8.7.91	Botswana	Mashatu	Skin biopsy	This study	Passed
MA0811	Uni Illinois	Laf-MA0811	F	Adult	Wild	Wild	8.7.91	Botswana	Mashatu	Skin biopsy	This study	Passed
MA0813	Uni Illinois	Laf-MA0813	M	Subadult	Wild	Wild	8.7.91	Botswana	Mashatu	Skin biopsy	This study	Passed
MA0816	Uni Illinois	Laf-MA0816	F	Adult	Wild	Wild	9.7.91	Botswana	Mashatu	Skin biopsy	This study	Passed
MA0819	Uni Illinois	Laf-MA0819	F	Adult	Wild	Wild	9.7.91	Botswana	Mashatu	Skin biopsy	This study	Passed
MA0821	Uni Illinois	Laf-MA0821	F	Adult	Wild	Wild	9.7.91	Botswana	Mashatu	Skin biopsy	This study	Passed
MA0822	Uni Illinois	Laf-MA0822	F	Subadult	Wild	Wild	9.7.91	Botswana	Mashatu	Skin biopsy	This study	Passed
MA0824	Uni Illinois	Laf-MA0824	F	Subadult	Wild	Wild	9.7.91	Botswana	Mashatu	Skin biopsy	This study	Passed
MF2814	Uni Copenhagen	2814	M		Wild	Wild	8.1.96	Uganda	Murchison Falls	Skin biopsy	This study	Passed
MF2816	Uni Copenhagen	2816	M		Wild	Wild	9.1.96	Uganda	Murchison Falls	Skin biopsy	This study	Passed
MF2817	Uni Copenhagen	2817	M		Wild	Wild	10.1.96	Uganda	Murchison Falls	Skin biopsy	This study	Passed
MF2818	Uni Copenhagen	2818	M		Wild	Wild	10.1.96	Uganda	Murchison Falls	Skin biopsy	This study	Passed
MI0002	Uni Illinois	Laf-Mali0002						Mali	Mali		This study	Passed
MI0003	Uni Illinois	Laf-Mali0003						Mali	Mali		This study	Passed
MI0005	Uni Illinois	Laf-Mali0005						Mali	Mali		This study	Passed
NA4651	Uni Illinois	Laf-NA4651	F		Wild	Wild		Namibia	Aus	Skin biopsy	This study	Passed
NA4658	Uni Illinois	Laf-NA4658	F		Wild	Wild		Namibia	Olifantsbat	Skin biopsy	This study	Passed
NA4662	Uni Illinois	Laf-NA4662	M		Wild	Wild		Namibia	Aus	Skin biopsy	This study	Passed
NA4667	Uni Illinois	Laf-NA4667	M		Wild	Wild		Namibia	Mashara	Skin biopsy	This study	Passed
NA4674	Uni Illinois	Laf-NA4674	F		Wild	Wild		Namibia	Kameeld	Skin biopsy	This study	Passed
NA4685	Uni Illinois	Laf-NA4685	F		Wild	Wild		Namibia	Khorixas	Dried skull tissue	This study	Passed
NA4697	Uni Illinois	Laf-NA4697	M		Wild	Wild	1994	Namibia	Okaukuejo	Skin sample in DMSO	This study	Excluded
NA4702	Uni Illinois	Laf-NA4702	M		Wild	Wild		Namibia	Olifantsbat	Skin, dried	This study	Passed
NA4703	Uni Illinois	Laf-NA4703	F		Wild	Wild		Namibia	Omiffya- N of E. Pan	Skin, dried	This study	Excluded
NA4704	Uni Illinois	Laf-NA4704	M		Wild	Wild		Namibia	Pan Point	Skin, dried	This study	Passed
NA4708	Uni Illinois	Laf-NA4708	M		Wild	Wild		Namibia	Teespoed	Skin, dried	This study	Passed
NA4721	Uni Illinois	Laf-NA4721	F	Adult	Wild	Wild	27.4.96	Namibia	ENP Gems/B/U (sp?)		This study	Passed
NA5204	Uni Illinois	Laf-NA5204						Namibia	Namibia		This study	Passed
NA5205	Uni Illinois	Laf-NA5205						Namibia	Namib Desert		This study	Passed
NA5206	Uni Illinois	Laf-NA5206						Namibia	Namib Desert		This study	Passed
NA5207	Uni Illinois	Laf-NA5207						Namibia	Namib Desert		This study	Passed
NA5208	Uni Illinois	Laf-NA5208						Namibia	Namib Desert		This study	Passed
NG2178	Uni Illinois	Laf-NG2178	M	Adult	Wild	Wild	Sept. 92	Tanzania	Ngorongoro	Skin biopsy	This study	Passed
NG2179	Uni Illinois	Laf-NG2179	M	Adult	Wild	Wild	Sept. 92	Tanzania	Ngorongoro	Skin biopsy	This study	Passed
NG2180	Uni Illinois	Laf-NG2180	M	Adult	Wild	Wild	Sept. 92	Tanzania	Ngorongoro	Skin biopsy	This study	Passed
OD0001	Uni Illinois	Lcy-OD0001			Wild	Wild		Congo	Odzala		This study	Passed
QE0844	Uni Copenhagen	844	F		Wild	Wild	15.11.93	Uganda	Mweya (QENP)	Skin biopsy	This study	Passed
QE0847	Uni Copenhagen	847	M		Wild	Wild	15.11.93	Uganda	Mweya (QENP)	Skin biopsy	This study	Passed
QE0870	Uni Copenhagen	870	F		Wild	Wild	18.11.93	Uganda	Mweya (QENP)	Skin biopsy	This study	Passed
QE0871	Uni Copenhagen	871	F		Wild	Wild	18.11.93	Uganda	Mweya (QENP)	Skin biopsy	This study	Excluded
QE0873	Uni Copenhagen	873	M		Wild	Wild	18.11.93	Uganda	Mweya (QENP)	Skin biopsy	This study	Passed
QE0876	Uni Copenhagen	876	F		Wild	Wild	18.11.93	Uganda	Mweya (QENP)	Skin biopsy	This study	Passed
QE0879	Uni Copenhagen	879	F		Wild	Wild	19.11.93	Uganda	Mweya (QENP)	Skin biopsy	This study	Passed
QE0881	Uni Copenhagen	881	F		Wild	Wild	19.11.93	Uganda	Mweya (QENP)	Skin biopsy	This study	Passed
QE0882	Uni Copenhagen	882	F		Wild	Wild	19.11.93	Uganda	Mweya (QENP)	Skin biopsy	This study	Passed
QE0883	Uni Copenhagen	883	F		Wild	Wild	19.11.93	Uganda	Mweya (QENP)	Skin biopsy	This study	Passed
QE0887	Uni Copenhagen	887	F		Wild	Wild	19.11.93	Uganda	Mweya (QENP)	Skin biopsy	This study	Passed
QE0888	Uni Copenhagen	888	F		Wild	Wild	19.11.93	Uganda	Mweya (QENP)	Skin biopsy	This study	Passed
QE2796	Uni Copenhagen	2796	F		Wild	Wild	5.2.96	Uganda	Ishasha (QENP)	Skin biopsy	This study	Passed
QE2797	Uni Copenhagen	2797	F		Wild	Wild	5.2.96	Uganda	Ishasha (QENP)	Skin biopsy	This study	Passed
QE2798	Uni Copenhagen	2798	F		Wild	Wild	3.2.96	Uganda	Ishasha (QENP)	Skin biopsy	This study	Passed
QE2799	Uni Copenhagen	2799			Wild	Wild	5.2.96	Uganda	Ishasha (QENP)	Skin biopsy	This study	Passed
QE2800	Uni Copenhagen	2800	F		Wild	Wild	5.2.96	Uganda	Ishasha (QENP)	Skin biopsy	This study	Passed
QE2801	Uni Copenhagen	2801	M		Wild	Wild	24.1.96	Uganda	Mweya (QENP)	Skin biopsy	This study	Passed
QE4714	Uni Copenhagen	4714	F		Wild	Wild	28.1.96	Uganda	Edward Flats (QENP)	Skin biopsy	This study	Passed
QE4717	Uni Copenhagen	4717	F		Wild	Wild	29.1.96	Uganda	Edward Flats (QENP)	Skin biopsy	This study	Passed
QE4719	Uni Copenhagen	4719			Wild	Wild	29.1.96	Uganda	Edward Flats (QENP)	Skin biopsy	This study	Passed
SA0976	Uni Illinois	Laf-SA0976	M	Adult	Wild	Wild		Botswana	Linyanti		This study	Passed
SA0994	Uni Illinois	Laf-SA0994	M	Adult	Wild	Wild	24.7.91	Botswana	Linyanti	Skin biopsy	This study	Passed
SA0995	Uni Illinois	Laf-SA0995	M	Adult	Wild	Wild	24.7.91	Botswana	Linyanti	Skin biopsy	This study	Passed
SE2051	Uni Illinois	Laf-SE2051	M	Adult	Wild	Wild	9.8.92	Tanzania	SRI	Skin biopsy	This study	Passed
SE2098	Uni Illinois	Laf-SE2098	F	Adult	Wild	Wild	Sept. 92	Tanzania	Lobo	Skin biopsy	This study	Passed
SE2101	Uni Illinois	Laf-SE2101	M	Adult	Wild	Wild	Sept. 92	Tanzania	Lobo	Skin biopsy	This study	Passed
SE2103	Uni Illinois	Laf-SE2103	M	Adult	Wild	Wild	Sept. 92	Tanzania	Lobo	Skin biopsy	This study	Passed
SE2109	Uni Illinois	Laf-SE2109	F	Adult	Wild	Wild	Sept. 92	Tanzania	Tagora	Skin biopsy	This study	Passed
SE2157	Uni Illinois	Laf-SE2157	M	Subadult	Wild	Wild	Sept. 92	Tanzania	Klein's Camp	Skin biopsy	This study	Passed
SE2162	Uni Illinois	Laf-SE2162	F	Adult	Wild	Wild	Sept. 92	Tanzania	Moru	Skin biopsy	This study	Passed
SE2164	Uni Illinois	Laf-SE2164	F	Adult	Wild	Wild	Sept. 92	Tanzania	Moru	Skin biopsy	This study	Passed
SL0001	Uni Illinois	Lcy-SL0001	M					Sierra Leone	Guinean Forest Block	Blood	Palkopoulou et al. 2018; https://doi.org/10.1073/pnas.1720554115	Passed
SW0901	Uni Illinois	Laf-SW0901			Wild	Wild		Zimbabwe	Sengwa		This study	Passed
SW0902	Uni Illinois	Laf-SW0902			Wild	Wild		Zimbabwe	Sengwa		This study	Passed
SW0903	Uni Illinois	Laf-SW0903			Wild	Wild		Zimbabwe	Sengwa		This study	Passed
TA1138	Uni Illinois	Laf-TA1138	M	Adult	Wild	Wild	18.8.91	Tanzania	Manyara NP	Skin biopsy	This study	Passed
TA1143	Uni Illinois	Laf-TA1143	F	Adult	Wild	Wild	21.8.91	Tanzania	Tarangire NP	Skin biopsy	This study	Passed
TA1429	Uni Illinois	Laf-TA1429	M	Subadult	Wild	Wild	18.12.91	Tanzania	Matete	Skin biopsy	This study	Passed
TA1435	Uni Illinois	Laf-TA1435	F	Adult	Wild	Wild	20.12.91	Tanzania	Kampi ya Nyani	Skin biopsy	This study	Passed
TA1439	Uni Illinois	Laf-TA1439	F	Adult	Wild	Wild	20.12.91	Tanzania	Nr. Tarangire Hill	Skin biopsy	This study	Passed
TA1441	Uni Illinois	Laf-TA1441	F	Adult	Wild	Wild	20.12.91	Tanzania	Fernandes Camp	Skin biopsy	This study	Passed
TA1444	Uni Illinois	Laf-TA1444	M	Adult	Wild	Wild	21.12.91	Tanzania	Airstrip	Skin biopsy	This study	Passed
TA1450	Uni Illinois	Laf-TA1450	M	Adult	Wild	Wild	21.12.91	Tanzania	Fernandes Camp	Skin biopsy	This study	Passed
TA1452	Uni Illinois	Laf-TA1452	F	Adult	Wild	Wild	21.12.91	Tanzania	Bwawa La Bata	Skin biopsy	This study	Passed
TA1454	Uni Illinois	Laf-TA1454	M	Subadult	Wild	Wild	22.12.91	Tanzania	Lemioni	Skin biopsy	This study	Passed
TA1457	Uni Illinois	Laf-TA1457	F	Adult	Wild	Wild	22.12.91	Tanzania	Kigelia Camp	Skin biopsy	This study	Passed
TA1463	Uni Illinois	Laf-TA1463	F	Adult	Wild	Wild	22.12.91	Tanzania	Korongo ya Poachers	Skin biopsy	This study	Passed
TA1467	Uni Illinois	Laf-TA1467	F	Adult	Wild	Wild	22.12.91	Tanzania	Ngare Sero Camp	Skin biopsy	This study	Passed
WA4003	Uni Illinois	Laf-WA4003			Wild	Wild	1994 or 1995	Cameroon	Waza	Skin biopsy	This study	Passed
WA4004	Uni Illinois	Laf-WA4004	F		Wild	Wild	1994 or 1995	Cameroon	Waza	Skin biopsy	This study	Passed
WA4006	Uni Illinois	Laf-WA4006	F		Wild	Wild	1994 or 1995	Cameroon	Waza	Skin biopsy	This study	Passed
WA4009	Uni Illinois	Laf-WA4009			Wild	Wild	1994 or 1995	Cameroon	Waza	Skin biopsy	This study	Excluded
WA4010	Uni Illinois	Laf-WA4010			Wild	Wild	1994 or 1995	Cameroon	Waza	Skin biopsy	This study	Passed
WA4013	Uni Illinois	Laf-WA4013			Wild	Wild	1994 or 1995	Cameroon	Waza	Skin biopsy	This study	Passed
WA4018	Uni Illinois	Laf-WA4018	F		Wild	Wild	1994 or 1995	Cameroon	Waza	Skin biopsy	This study	Passed
WA4020	Uni Illinois	Laf-WA4020	F		Wild	Wild	1994 or 1995	Cameroon	Waza	Skin biopsy	This study	Passed
WA4021	Uni Illinois	Laf-WA4021	F		Wild	Wild	1994 or 1995	Cameroon	Waza	Skin biopsy	This study	Passed
WA4023	Uni Illinois	Laf-WA4023			Wild	Wild	1994 or 1995	Cameroon	Waza	Skin biopsy	This study	Passed
WA4024	Uni Illinois	Laf-WA4024	M		Wild	Wild	1994 or 1995	Cameroon	Waza	Skin biopsy	This study	Passed
ZF0002	Uni Illinois	Laf-ZF0002			Wild	Wild		Guinea	Ziama Forest	Fecal	This study	Excluded
ZZ0145	Uni Illinois	Laf-ZZ0145	M		Wild	Wild	16. 8.90	Zimbabwe	Zambezi NP	Skin biopsy	This study	Passed
ZZ0146	Uni Illinois	Laf-ZZ0146	F		Wild	Wild	16. 8.90	Zimbabwe	Zambezi NP	Skin biopsy	This study	Excluded
ZZ0147	Uni Illinois	Laf-ZZ0147	F		Wild	Wild		Zimbabwe	Zambezi NP		This study	Passed
ZZ0148	Uni Illinois	Laf-ZZ0148	M		Wild	Wild	16. 8.90	Zimbabwe	Zambezi NP	Skin biopsy	This study	Passed
ZZ0149	Uni Illinois	Laf-ZZ0149			Wild	Wild		Zimbabwe	Zambezi NP		This study	Passed
ZZ0150	Uni Illinois	Laf-ZZ0150	M		Wild	Wild	17. 8.90	Zimbabwe	Zambezi NP	Skin biopsy	This study	Passed
ZZ0153	Uni Illinois	Laf-ZZ0153			Wild	Wild	17. 8.90	Zimbabwe	Kazungula	Muscle, frozen	This study	Passed
ZZ0156	Uni Illinois	Laf-ZZ0156	M		Wild	Wild	17. 8.90	Zimbabwe	Zambezi NP	Skin biopsy	This study	Passed
ZZ0157	Uni Illinois	Laf-ZZ0157	M	Immature	Wild	Wild	17. 8.90	Zimbabwe	Zambezi NP	Skin biopsy	This study	Passed
ZZ0160	Uni Illinois	Laf-ZZ0160	M		Wild	Wild	17. 8.90	Zimbabwe	Zambezi NP	Skin biopsy	This study	Passed
ZZ0161	Uni Illinois	Laf-ZZ0161	F		Wild	Wild	17. 8.90	Zimbabwe	Zambezi NP	Skin biopsy	This study	Passed
ZZ0162	Uni Illinois	Laf-ZZ0162	F		Wild	Wild	17. 8.90	Zimbabwe	Zambezi NP	Skin biopsy	This study	Passed
ZZCHRI		Christie	F	Adult		Captive		Zimbabwe		Blood	Tollis et al. 2021; https://doi.org/10.1093/molbev/msab127	Passed

## Sheet: Supplementary Data 2
Supplementary data 2. A summary of the data quality control checks.
Sample	Excluded	Mapping rate	GC content	Error rates	Heterozygosity	Relatedness	Coverage
AM0001							43.3051
AM0003							21.507
AM0006							56.7989
AM0008							39.307
AM0037							58.8243
AM4551							3.15132
AM4558							63.14
AM4559							28.4064
AM4583							51.4642
BA0001							54.8729
BA0002						with BA0001	52.7757
BA0003						with BA0011	59.6954
BA0011							57.6199
BE4035							3.07131
BE4036							44.7091
BE4037							42.6963
BE4038							7.53524
BE4039							30.7535
BE4041	yes						0.374479
BE4048	yes						0.0945697
BE4055_illinois	yes						3.54985
BE4055_illumina	yes						12.7052
BE4059							89.5875
BF0004	yes						2.18798
CH0878	yes						2.98613
CH0883	yes						3.64002
CH0888							47.6682
CH0892							48.4073
CH0893							34.6315
CH0895							49.5401
CH0935							49.231
CH0954							75.619
CH0955							44.7677
CH0962							51.8978
DS1506							52.682
DS1507							43.322
DS1508							59.7095
DS1509							48.3568
DS1511							47.0532
DS1512							65.4493
DS1514							69.4295
DS1515							2.76229
DS1517							48.4183
DS1520							61.1174
DS1531							29.0227
DS1543							58.6217
DS1546							44.3856
DS1548							59.5456
DS1555							49.4908
DS1556						with DS1520	58.897
DS1557							50.0165
ER0003	yes						0.348665
ER0022							90.8995
GO0045							28.67
GO00T2							30.69
GO0G13						with GO0G16	11.59
GO0G14							10.96
GO0G15							11.53
GO0G16						with GO2984	11.17
GO0G17							30.97
GO0G18							27.51
GO0G19							31.33
GO0G20							29.67
GO0G21						with GO2982	30.19
GO0G22							30.44
GO2981							31.55
GO2982							30.38
GO2983							25.1
GO2984							33.04
GO2985							31.86
GO2986	yes					duplicate	14.46
GR0013							49.663
GR0015							2.71071
GR0018							56.8722
GR0020							17.9719
GR0021							67.9367
GR0022							46.1468
GR0023							33.247
GR0025							29.6218
GR0026							38.7537
GR0032						with GR0018	38.5995
GR0035							18.2128
GR0036							44.7909
GR0037							15.0802
GR0038							50.6169
GR0039							49.5688
GR0040							55.3262
GR0041							61.0292
GR0042							44.1236
HW0059							54.6894
HW0087							49.0781
HW0151							61.6192
KE4504							3.14928
KE4505							3.26028
KE4508							3.28693
KE4511							2.30663
KE4515							2.37275
KE4516							35.5351
KE4517							118.814
KE4540							49.5926
KE4546							51.8929
KE4612							28.6766
KEHIDA							37.95
KEWATO							24.33
KI4720	yes						0.023855
KR0005							75.1507
KR0006							51.9576
KR0007							45.8487
KR0008							45.7165
KR0011							41.4675
KR0014							38.6237
KR0020							47.8975
KR0027							62.5178
KR0041						with KR0008	42.539
KR0068							62.4408
KR0116							40.2724
KR0138							70.0514
KRSWAZ							28.91
KV4688							15.5017
KV4691							14.5521
KV4697							12.957
KV4704							16.0697
LO3501							2.30462
LO3503							53.7657
LO3505							9.85352
LO3507							35.4402
LO3508						with LO3503	27.6333
LO3509							49.7127
LO3511							54.9521
LO3513							47.854
LO3514							4.24467
LO3515							42.0787
LO3516						with LO3515	32.0871
LO3517							47.1061
LO3518	yes						0.185999
LO3521							4.11132
LO3522							9.82913
MA0803	yes						6.96752
MA0804							30.24
MA0806						with MA0822	51.54
MA0807							61.5601
MA0811							56.4167
MA0813							53.3656
MA0816							2.63915
MA0819							54.7534
MA0821							54.3214
MA0822							61.8247
MA0824							63.1873
MF2814							12.9956
MF2816							11.9207
MF2817							12.2002
MF2818							14.8737
MI0002							31.5762
MI0003							33.2703
MI0005							7.04448
NA4651							47.2805
NA4658							56.4562
NA4662							2.33974
NA4667							2.46348
NA4674							71.933
NA4685							53.2767
NA4697	yes						35.6949
NA4702							56.521
NA4703	yes						3.00293
NA4704							56.9774
NA4708							48.831
NA4721							5.32483
NA5204							9.37432
NA5205						with NA5206	10.6514
NA5206							11.797
NA5207							3.11159
NA5208							3.59338
NG2178							53.0004
NG2179							42.8918
NG2180							66.0811
OD0001							55.0942
QE0844							3.8744
QE0847						with QE0881	17.6029
QE0870							10.6703
QE0871	yes						1.18304
QE0873						with multiple	13.766
QE0876						with QE0870, QE2801	11.9538
QE0879							14.7125
QE0881							13.3356
QE0882							11.8687
QE0883							14.9565
QE0887							12.1118
QE0888							15.8875
QE2796							10.9697
QE2797							4.66078
QE2798							12.5148
QE2799							14.4529
QE2800							11.2375
QE2801							15.4182
QE4714							13.3094
QE4717							11.1839
QE4719							12.225
SA0976							52.7074
SA0994							16.7306
SA0995							37.8858
SE2051							57.704
SE2098							29.5301
SE2101							50.1721
SE2103							44.52
SE2109							26.8173
SE2157							60.6644
SE2162							48.4728
SE2164							56.6717
SL0001							27.04
SW0901							86.2049
SW0902							60.4479
SW0903						with SW0902	29.9264
TA1138							51.268
TA1143							51.4142
TA1429							47.3649
TA1435						with TA1143	51.3365
TA1439							52.6931
TA1441						with TA1467	50.3637
TA1444							61.3686
TA1450							63.0206
TA1452							51.1036
TA1454							55.2973
TA1457							3.30708
TA1463							64.8492
TA1467							54.0822
WA4003							3.43757
WA4004							50.9914
WA4006							62.1367
WA4009	yes						17.3707
WA4010						with 4018	35.8832
WA4013							51.4729
WA4018							59.7739
WA4020							61.4631
WA4021							49.9902
WA4023							58.6501
WA4024							53.0352
ZF0002	yes						0.000612168
ZZ0145							50.5483
ZZ0146	yes					with ZZ0147	2.79103
ZZ0147							50.6182
ZZ0148							48.6977
ZZ0149							53.1985
ZZ0150							56.8496
ZZ0153							66.917
ZZ0156							62.8698
ZZ0157							58.2996
ZZ0160							61.9931
ZZ0161							33.9096
ZZ0162						with ZZ0160	58.0087
ZZCHRI							32.71

## Sheet: Supplementary Data 3
Supplementary data 3. Details of settings used in analyses in this study.
Analysis	Species	Outgroup	Reference	Related	Dataset	MAF filter	Missingness	Depth filter	Het filter	Other filters
	Savanna/Forest/Both	Yes/No	loxAfr4/mEleMax1	All/1st removed	GL/GC/Imputed	No/0.05	No/Yes	10dp/NA	2het/3het/NA	Variable/noIndels/noMultiallelics
Heterozygosity	Both	No	loxAfr4	All	GC	No	No	10dp	2het	noIndels, noMultiallelics
PCA	Both	No	loxAfr4	1st removed	GC	0.05	No	10dp	3het	noIndels, noMultiallelics
Fst	Both	No	loxAfr4	1st removed	GC	No	No	10dp	2het	noIndels, noMultiallelics
ROH	Both	No	loxAfr4	All	Imputed	0.05	No	NA	NA	noIndels, noMultiallelics
EEMS	Both	No	loxAfr4	1st removed	Imputed	0.05	No	NA	NA	noIndels, noMultiallelics
Dstats	Both	Yes	mEleMax1	1st removed	GC	No	All missigness removed for each individual comparison	10dp	2het	Variable,noIndels,noMultiallelics
Treemix	Both	No	loxAfr4	1st removed	Imputed	0.05	No	NA	NA	noIndels, noMultiallelics
Admixture	Both	No	loxAfr4	1st removed	Imputed	0.05	No	NA	NA	Variable,noIndels,noMultiallelics
Admixture	Savanna	No	loxAfr4	1st removed	Imputed	0.05	No	NA	NA	Variable,noIndels,noMultiallelics
Admixture	Forest	No	loxAfr4	1st removed	Imputed	0.05	No	NA	NA	Variable,noIndels,noMultiallelics
Genetic load	Both	Yes	mEleMax1	1st removed	GC	No	up to 20%	10dp	2het	Variable,noIndels,noMultiallelics

## Sheet: Supplementary Data 4
Supplementary data 4. Proportion of forest ancestry estimated from F4 ratio test, the Admixture analyses at K=2 and from PC1. We used a savanna elephant with the lowest PC1 values (KRSWAZ) and a forest elephant with the highest PC1 value (LO3527) and calculated the forest ancestry for each elephant sample as: 1-([sample]-KRSWAZ)/(LO3517-KRSWAZ).
Sample	Location	Forest ancestry (%)
		F4	F4 per location		Admixture	PC1	PC1 per population
AM0001	Amboseli	0.110247	0.110247	0.139071	0.001	0.236067	0.236067	0.197157
AM0003	Amboseli	0.120843	0.120843		0.001	0.259861	0.259861
AM0006	Amboseli	0.275119	0.275119		0.001	0.27823	0.27823
AM0008	Amboseli	0.0456093	0.0456093		0.001	0.136345	0.136345
AM0037	Amboseli	-0.0145203	-0.0145203		0.001	0.155648	0.155648
AM4551	Amboseli	NA	NA		0.001	0.00186614	0.00186614
AM4558	Amboseli	0.170958	0.170958		0.001	0.204051	0.204051
AM4559	Amboseli	0.0697483	0.0697483		0.001	0.177634	0.177634
AM4583	Amboseli	0.334564	0.334564		0.001	0.324709	0.324709
BA0001	Ethiopia	0.029595	0.029595	-0.0195673	0.001	0.172735	0.172735	0.116381
BA0003	Ethiopia	-0.0391837	-0.0391837		0.001	0.107012	0.107012
BA0011	Ethiopia	-0.0491131	-0.0491131		0.001	0.0693972	0.0693972
BE4035	Benue	NA	NA	6.69949	7.2433	7.30724	7.30724	6.30738
BE4036	Benue	6.98749	6.98749		5.8249	5.90343	5.90343
BE4037	Benue	10.3137	10.3137		9.9243	9.96177	9.96177
BE4038	Benue	NA	NA		6.0679	6.15536	6.15536
BE4039	Benue	6.06928	6.06928		4.8788	5.09644	5.09644
BE4059	Benue	3.42752	3.42752		3.0851	3.42006	3.42006
CH0888	Chobe	0.18556	0.18556	0.373914	0.001	0.300158	0.300158	0.380139
CH0892	Chobe	0.479919	0.479919		0.001	0.359932	0.359932
CH0893	Chobe	0.374566	0.374566		0.001	0.466711	0.466711
CH0895	Chobe	0.444442	0.444442		0.001	0.3874	0.3874
CH0935	Chobe	0.393807	0.393807		0.001	0.41685	0.41685
CH0954	Chobe	0.258851	0.258851		0.001	0.269483	0.269483
CH0955	Chobe	0.428214	0.428214		0.001	0.320918	0.320918
CH0962	Chobe	0.425954	0.425954		0.001	0.519663	0.519663
DS1506	Dzanga Sangha	NA	NA	NA	99.999	99.3783	99.3783	99.2059
DS1507	Dzanga Sangha	NA	NA		99.999	99.2022	99.2022
DS1508	Dzanga Sangha	NA	NA		99.999	99.0436	99.0436
DS1509	Dzanga Sangha	NA	NA		99.999	99.1766	99.1766
DS1511	Dzanga Sangha	NA	NA		99.999	99.3778	99.3778
DS1512	Dzanga Sangha	NA	NA		99.999	99.1363	99.1363
DS1514	Dzanga Sangha	NA	NA		99.999	99.2693	99.2693
DS1515	Dzanga Sangha	NA	NA		99.999	99.3603	99.3603
DS1517	Dzanga Sangha	NA	NA		99.999	99.2005	99.2005
DS1520	Dzanga Sangha	NA	NA		99.999	99.5183	99.5183
DS1531	Dzanga Sangha	NA	NA		99.999	99.2524	99.2524
DS1543	Dzanga Sangha	NA	NA		99.999	99.2261	99.2261
DS1546	Dzanga Sangha	NA	NA		99.999	99.1731	99.1731
DS1548	Dzanga Sangha	NA	NA		99.999	99.2092	99.2092
DS1555	Dzanga Sangha	NA	NA		99.999	99.1083	99.1083
DS1557	Dzanga Sangha	NA	NA		99.999	98.6616	98.6616
ER0022	Eritrea	0.179532	0.179532	0.179532	0.001	0.186381	0.186381	0.186381
GO0045	Mozambique	0.104084	0.104084	0.0973824	0.001	0.218514	0.218514	0.223255
GO00T2	Mozambique	-0.0196374	-0.0196374		0.001	0.264468	0.264468
GO0G13	Mozambique	0.241205	0.241205		0.001	0.285053	0.285053
GO0G14	Mozambique	0.0742313	0.0742313		0.001	0.160488	0.160488
GO0G15	Mozambique	-0.0309203	-0.0309203		0.001	0.129114	0.129114
GO0G16	Mozambique	0.234408	0.234408		0.001	0.241024	0.241024
GO0G17	Mozambique	0.194586	0.194586		0.001	0.263943	0.263943
GO0G18	Mozambique	0.0562729	0.0562729		0.001	0.140894	0.140894
GO0G19	Mozambique	0.126185	0.126185		0.001	0.376145	0.376145
GO0G20	Mozambique	-0.0902999	-0.0902999		0.001	0.0895166	0.0895166
GO0G21	Mozambique	0.0384337	0.0384337		0.001	0.200494	0.200494
GO0G22	Mozambique	0.0116824	0.0116824		0.001	0.135062	0.135062
GO2981	Mozambique	-0.0975232	-0.0975232		0.001	0.182299	0.182299
GO2982	Mozambique	0.0871093	0.0871093		0.001	0.139028	0.139028
GO2983	Mozambique	0.194199	0.194199		0.001	0.299458	0.299458
GO2984	Mozambique	0.130609	0.130609		0.001	0.22452	0.22452
GO2985	Mozambique	0.400876	0.400876		0.001	0.445309	0.445309
GR0013	Garamba	91.184	91.184	86.4875	94.5118	92.9658	92.9658	88.9681
GR0015	Garamba	NA	NA		91.4536	89.9788	89.9788
GR0018	Garamba	85.3738	85.3738		88.8828	87.8164	87.8164
GR0020	Garamba	86.9734	86.9734		90.6061	89.2219	89.2219
GR0021	Garamba	59.3867	59.3867		61.7778	61.0734	61.0734
GR0022	Garamba	93.2592	93.2592		96.8374	95.2017	95.2017
GR0023	Garamba	71.0995	71.0995		74.7389	73.9615	73.9615
GR0025	Garamba	89.2307	89.2307		93.0379	91.5079	91.5079
GR0026	Garamba	92.1858	92.1858		96.2726	94.7626	94.7626
GR0035	Garamba	90.405	90.405		94.6323	93.1676	93.1676
GR0036	Garamba	90.661	90.661		95.0432	93.903	93.903
GR0037	Garamba	77.4674	77.4674		81.1005	80.1001	80.1001
GR0038	Garamba	86.1837	86.1837		89.9402	88.6428	88.6428
GR0039	Garamba	95.2012	95.2012		99.3127	96.9051	96.9051
GR0040	Garamba	90.7088	90.7088		94.5535	93.0276	93.0276
GR0041	Garamba	91.112	91.112		95.8496	94.2779	94.2779
GR0042	Garamba	93.3683	93.3683		97.7222	95.9441	95.9441
HW0059	Hwange	0.259258	0.259258	0.215091	0.001	0.23805	0.23805	0.197442
HW0087	Hwange	0.156468	0.156468		0.001	0.122407	0.122407
HW0151	Hwange	0.229547	0.229547		0.001	0.231868	0.231868
KE4504	Central Kenya	NA	NA	0.104329	0.001	0.225279	0.225279	0.221396
KE4505	Central Kenya	NA	NA		0.001	0.0910911	0.0910911
KE4508	Central Kenya	NA	NA		0.001	0.0375561	0.0375561
KE4511	Central Kenya	NA	NA		0.001	0.259686	0.259686
KE4515	Central Kenya	NA	NA		0.001	0.516397	0.516397
KE4516	Central Kenya	0.100198	0.100198		0.001	0.134712	0.134712
KE4517	Central Kenya	0.143475	0.143475		0.001	0.263768	0.263768
KE4540	Central Kenya	0.227382	0.227382		0.001	0.347861	0.347861
KE4546	Central Kenya	-0.0384122	-0.0384122		0.001	0.101472	0.101472
KE4612	Central Kenya	0.0594567	0.0594567		0.001	0.173726	0.173726
KEHIDA	Central Kenya	0.113786	0.113786		0.001	0.197636	0.197636
KEWATO	Central Kenya	0.124417	0.124417		0.001	0.307564	0.307564
KR0005	Kruger	NA	NA	NA	0.001	0.258228	0.258228	0.163691
KR0006	Kruger	NA	NA		0.001	0.0912078	0.0912078
KR0007	Kruger	NA	NA		0.001	0.156639	0.156639
KR0008	Kruger	NA	NA		0.001	0.178858	0.178858
KR0011	Kruger	NA	NA		0.001	0.206209	0.206209
KR0014	Kruger	NA	NA		0.001	0.195712	0.195712
KR0020	Kruger	NA	NA		0.001	0.296425	0.296425
KR0027	Kruger	NA	NA		0.001	0.0917326	0.0917326
KR0068	Kruger	NA	NA		0.001	0.114476	0.114476
KR0116	Kruger	NA	NA		0.001	0.129172	0.129172
KR0138	Kruger	NA	NA		0.001	0.245631	0.245631
KRSWAZ	Kruger	NA	NA		0.001	0	0
KV4688	Kidepo Valley	0.54335	0.54335	0.535474	0.001	0.642653	0.642653	0.699046
KV4691	Kidepo Valley	0.295432	0.295432		0.3224	0.596	0.596
KV4697	Kidepo Valley	0.303038	0.303038		0.001	0.652625	0.652625
KV4704	Kidepo Valley	1.00008	1.00008		0.4475	0.904905	0.904905
LO3501	Lope	NA	NA	NA	99.999	99.9533	99.9533	99.7561
LO3503	Lope	NA	NA		99.999	99.9831	99.9831
LO3505	Lope	NA	NA		99.999	99.5988	99.5988
LO3507	Lope	NA	NA		99.999	99.8146	99.8146
LO3508	Lope	NA	NA		99.999	99.7679	99.7679
LO3509	Lope	NA	NA		99.999	99.4705	99.4705
LO3511	Lope	NA	NA		99.999	99.8688	99.8688
LO3513	Lope	NA	NA		99.999	99.9137	99.9137
LO3514	Lope	NA	NA		99.999	99.7177	99.7177
LO3515	Lope	NA	NA		99.999	99.6058	99.6058
LO3517	Lope	NA	NA		99.999	100	100
LO3521	Lope	NA	NA		99.999	99.4577	99.4577
LO3522	Lope	NA	NA		99.999	99.6775	99.6775
MA0804	Mashatu	0.0524897	0.0524897	0.0221686	0.001	0.20271	0.20271	0.149985
MA0806	Mashatu	0.0959529	0.0959529		0.001	0.0674728	0.0674728
MA0807	Mashatu	0.0573831	0.0573831		0.001	0.155648	0.155648
MA0811	Mashatu	-0.0018393	-0.0018393		0.001	0.150633	0.150633
MA0813	Mashatu	-0.0276326	-0.0276326		0.001	0.153082	0.153082
MA0816	Mashatu	NA	NA		0.001	0.153374	0.153374
MA0819	Mashatu	-0.000337848	-0.000337848		0.001	0.0738293	0.0738293
MA0821	Mashatu	0.026423	0.026423		0.001	0.198045	0.198045
MA0822	Mashatu	0.0650853	0.0650853		0.001	0.201952	0.201952
MA0824	Mashatu	-0.0680066	-0.0680066		0.001	0.14311	0.14311
MF2814	Murchison Falls	0.523276	0.523276	0.64127	0.001	0.690357	0.690357	0.816832
MF2816	Murchison Falls	1.06133	1.06133		1.0741	1.40976	1.40976
MF2817	Murchison Falls	0.349799	0.349799		0.001	0.472893	0.472893
MF2818	Murchison Falls	0.630677	0.630677		0.4625	0.694322	0.694322
MI0002	Mali	16.4398	16.4398	14.5993	14.2127	14.2291	14.2291	12.6871
MI0003	Mali	12.7588	12.7588		10.9759	10.9736	10.9736
MI0005	Mali	NA	NA		12.8242	12.8587	12.8587
NA4651	Etosha	0.0988301	0.0988301	0.37459	0.001	0.150574	0.150574	0.399387
NA4658	Etosha	0.327073	0.327073		0.001	0.295259	0.295259
NA4662	Etosha	NA	NA		0.001	0.399355	0.399355
NA4667	Etosha	NA	NA		0.001	0.576988	0.576988
NA4674	Etosha	0.485186	0.485186		0.001	0.37492	0.37492
NA4685	Etosha	0.422137	0.422137		0.001	0.301149	0.301149
NA4702	Etosha	0.476979	0.476979		0.001	0.302898	0.302898
NA4704	Etosha	0.394306	0.394306		0.001	0.412709	0.412709
NA4708	Etosha	0.417618	0.417618		0.001	0.495578	0.495578
NA4721	Etosha	NA	NA		0.001	0.421515	0.421515
NA5204	Etosha	NA	NA		0.001	0.662306	0.662306
NA5205	Namib Desert	0.232275	0.232275	0.2818	0.001	0.252221	0.252221	0.385636
NA5206	Namib Desert	0.331325	0.331325		0.001	0.40437	0.40437
NA5207	Namib Desert	NA	NA		0.001	0.491671	0.491671
NA5208	Namib Desert	NA	NA		0.001	0.394281	0.394281
NG2178	Ngorongoro	0.115898	0.115898	0.284979	0.001	0.28068	0.28068	0.328597
NG2179	Ngorongoro	0.33073	0.33073		0.001	0.317594	0.317594
NG2180	Ngorongoro	0.408308	0.408308		0.001	0.387516	0.387516
OD0001	Odzala	100.422	100.422	100.422	99.999	99.4326	99.4326	99.4326
QE0844	QENP Mweya	NA	NA	21.8676	40.0031	39.4769	39.4769	24.8274
QE0870	QENP Mweya	24.1959	24.1959		26.9115	26.6163	26.6163
QE0879	QENP Mweya	8.42233	8.42233		8.8359	8.89667	8.89667
QE0881	QENP Mweya	13.6248	13.6248		13.8511	13.7709	13.7709
QE0882	QENP Mweya	2.96053	2.96053		2.9862	3.32401	3.32401
QE0883	QENP Mweya	17.5719	17.5719		19.1586	19.0077	19.0077
QE0887	QENP Mweya	58.613	58.613		61.6077	60.7074	60.7074
QE0888	QENP Mweya	21.3638	21.3638		22.0754	21.8475	21.8475
QE2801	QENP Mweya	28.1891	28.1891		30.0546	29.7988	29.7988
QE2796	QENP Ishasha	1.49367	1.49367	5.62755	1.3527	1.75843	1.75843	5.63829
QE2797	QENP Ishasha	NA	NA		3.5331	3.80087	3.80087
QE2798	QENP Ishasha	23.6014	23.6014		24.0737	23.8388	23.8388
QE2799	QENP Ishasha	5.7702	5.7702		5.6193	5.84826	5.84826
QE2800	QENP Ishasha	1.75684	1.75684		1.989	2.22433	2.22433
QE4714	QENP Ishasha	2.71551	2.71551		2.8261	3.01837	3.01837
QE4717	QENP Ishasha	1.77597	1.77597		1.791	2.05083	2.05083
QE4719	QENP Ishasha	2.27925	2.27925		2.1222	2.56641	2.56641
SA0976	Savuti	0.0399735	0.0399735	0.164126	0.001	0.284179	0.284179	0.347803
SA0994	Savuti	0.0745795	0.0745795		0.001	0.145268	0.145268
SA0995	Savuti	0.377826	0.377826		0.001	0.613961	0.613961
SE2051	Serengeti	0.268195	0.268195	0.491534	0.001	0.566375	0.566375	0.55891
SE2098	Serengeti	0.787007	0.787007		0.2917	0.76681	0.76681
SE2101	Serengeti	0.506923	0.506923		0.001	0.62959	0.62959
SE2103	Serengeti	0.540926	0.540926		0.001	0.467119	0.467119
SE2109	Serengeti	0.678414	0.678414		0.3318	0.717066	0.717066
SE2157	Serengeti	0.191619	0.191619		0.001	0.413526	0.413526
SE2162	Serengeti	0.203493	0.203493		0.001	0.297475	0.297475
SE2164	Serengeti	0.755693	0.755693		0.001	0.61332	0.61332
SL0001	Sierra Leone	NA	NA	NA	99.999	98.8803	98.8803	98.8803
SW0901	Sengwa	0.265122	0.265122	0.284009	0.001	0.319694	0.319694	0.32086
SW0902	Sengwa	0.440606	0.440606		0.001	0.335673	0.335673
SW0903	Sengwa	0.1463	0.1463		0.001	0.307214	0.307214
TA1138	Tarangire	0.350104	0.350104	0.124572	0.001	0.367164	0.367164	0.235565
TA1143	Tarangire	0.0300688	0.0300688		0.001	0.210116	0.210116
TA1429	Tarangire	0.131623	0.131623		0.001	0.169119	0.169119
TA1435	Tarangire	0.230984	0.230984		0.001	0.294909	0.294909
TA1439	Tarangire	-0.0893401	-0.0893401		0.001	0.133488	0.133488
TA1441	Tarangire	0.0329673	0.0329673		0.001	0.242307	0.242307
TA1444	Tarangire	0.380701	0.380701		0.001	0.329783	0.329783
TA1450	Tarangire	0.273936	0.273936		0.001	0.298875	0.298875
TA1452	Tarangire	-0.0219995	-0.0219995		0.001	0.181599	0.181599
TA1454	Tarangire	0.127754	0.127754		0.001	0.262018	0.262018
TA1457	Tarangire	NA	NA		0.001	0.14795	0.14795
TA1463	Tarangire	0.0885218	0.0885218		0.001	0.187839	0.187839
TA1467	Tarangire	-0.040454	-0.040454		0.001	0.237175	0.237175
WA4003	Waza	NA	NA	2.15584	1.6753	1.86929	1.86929	1.97211
WA4004	Waza	2.21133	2.21133		1.6942	2.07282	2.07282
WA4006	Waza	1.31374	1.31374		0.9305	1.2965	1.2965
WA4010	Waza	1.41623	1.41623		1.0637	1.40171	1.40171
WA4013	Waza	3.09805	3.09805		2.2861	2.71903	2.71903
WA4018	Waza	1.9588	1.9588		1.5375	1.87046	1.87046
WA4020	Waza	2.78809	2.78809		2.2289	2.56426	2.56426
WA4021	Waza	1.95712	1.95712		1.5219	1.86585	1.86585
WA4023	Waza	2.42077	2.42077		1.7203	2.14706	2.14706
WA4024	Waza	2.23838	2.23838		1.4264	1.91408	1.91408
ZZ0145	Zambezi	0.34563	0.34563	0.482178	0.001	0.227028	0.227028	0.511829
ZZ0147	Zambezi	0.516307	0.516307		0.001	0.589468	0.589468
ZZ0148	Zambezi	0.852067	0.852067		0.8229	1.15934	1.15934
ZZ0149	Zambezi	0.857541	0.857541		0.3788	0.920767	0.920767
ZZ0150	Zambezi	0.332908	0.332908		0.001	0.455864	0.455864
ZZ0153	Zambezi	0.24655	0.24655		0.001	0.282021	0.282021
ZZ0156	Zambezi	0.437633	0.437633		0.001	0.487064	0.487064
ZZ0157	Zambezi	0.645823	0.645823		0.001	0.510915	0.510915
ZZ0160	Zambezi	0.599953	0.599953		0.001	0.51803	0.51803
ZZ0161	Zambezi	0.352559	0.352559		0.001	0.325584	0.325584
ZZ0162	Zambezi	0.413181	0.413181		0.001	0.424898	0.424898
ZZCHRI	Zambezi	0.185988	0.185988		0.001	0.240966	0.240966

## Sheet: Supplementary Data 5
Supplementary data 5. Results of the recent parental admixture analysis in apoh. For each sample the inconsistency index is a measure of model fit, with an elevated index suggesting the admixutre proporitons are not necessarily representative of the source population, the distance to the independent pedigree (which represents the case where admixutre is older than 5 generations ago) and to the pe…
SampleID	Population	Inconsistency Index	Distance to independent pedigree	Independent pedigree bootstrap support	Distance to pedigree 1	Pedigree 1 bootstrap support	Admixture index
GR0037	Garamba	0.13	0.32	0	0.12	1	4.22
GR0038	Garamba	0.17	0.09	1	0.13	0	NA
GR0015	Garamba	0.18	0.15	0	0.08	1	4.88
GR0018	Garamba	0.1	0.01	0.96	0.11	0	NA
GR0020	Garamba	0.04	0.24	0	0.05	0.98	4.57
GR0021	Garamba	0.08	0.01	1	0.08	0	NA
GR0023	Garamba	0.18	0.46	0	0.09	1	4.94
MI0003	Mali	0.01	0.12	1	0.13	0	NA
MI0005	Mali	0.01	0	1	0.04	0	NA
MI0002	Mali	0.03	0.04	1	0.06	0	NA
BE4035	Benue	0.01	0.16	0	0.06	1	4.65
BE4037	Benue	0.11	0.11	1	0.12	0	NA
QE2798	Ishasha	0.04	0.42	0	0.12	1	4.43
QE2797	Ishasha	0.07	0.26	0	0.2	1	3.37
QE2799	Ishasha	0.09	0.17	0.87	0.2	0.13	NA
QE2801	Mweya	0.23	0.45	0	0.19	1	4.93
QE0883	Mweya	0.19	0.22	0	0.16	1	5.2
QE0881	Mweya	0.16	0.29	0	0.19	1	2.96
QE0844	Mweya	0.05	0.43	0	0.19	0.98	1.7
QE0888	Mweya	0.38	0.3	0	0.19	1	4
QE0870	Mweya	0.11	0.42	0	0.21	1	5.29
QE0879	Mweya	0.13	0.26	0.99	0.09	0.01	5.06
QE0887	Mweya	0.12	0.25	0	0.14	1	4.67

## Sheet: Supplementary Data 6
Supplementary data 6. Genome-wide heterozygosity estimates including and excluding ROH
Sample	Population	Heterozygosity	HeterozygosityOutsideROH
AM0001	Amboseli	0.000834793	0.000946
AM0003	Amboseli	0.000874728	0.000959
AM0006	Amboseli	0.00082475	0.000924
AM0008	Amboseli	0.000845338	0.000922
AM0037	Amboseli	0.000833169	0.000909
AM4558	Amboseli	0.000853773	0.000937
AM4559	Amboseli	0.000831972	0.000914
AM4583	Amboseli	0.000805004	0.000922
BA0001	Ethiopia	0.000770858	0.000916
BA0003	Ethiopia	0.000779892	0.000931
BA0011	Ethiopia	0.000713908	0.000891
BE4036	Benoue	0.00126963	0.001561
BE4037	Benoue	0.00165914	0.001951
BE4039	Benoue	0.00112281	0.001424
BE4059	Benoue	0.00101334	0.001275
CH0888	Chobe	0.000827886	0.000939
CH0892	Chobe	0.000847837	0.000935
CH0893	Chobe	0.000865824	0.00096
CH0895	Chobe	0.000865799	0.000953
CH0935	Chobe	0.000853005	0.000949
CH0954	Chobe	0.000814388	0.000943
CH0955	Chobe	0.000782828	0.000966
CH0962	Chobe	0.000875777	0.000964
DS1506	Dzanga Sangha	0.00338047	0.003431
DS1507	Dzanga Sangha	0.0033892	0.003441
DS1508	Dzanga Sangha	0.00339432	0.003431
DS1509	Dzanga Sangha	0.00336227	0.003432
DS1511	Dzanga Sangha	0.00336469	0.003423
DS1512	Dzanga Sangha	0.00339746	0.003425
DS1514	Dzanga Sangha	0.00337313	0.003421
DS1517	Dzanga Sangha	0.00337541	0.003413
DS1520	Dzanga Sangha	0.00338178	0.003414
DS1531	Dzanga Sangha	0.0033613	0.003413
DS1543	Dzanga Sangha	0.00341923	0.003439
DS1546	Dzanga Sangha	0.00339155	0.003425
DS1548	Dzanga Sangha	0.00336975	0.003419
DS1555	Dzanga Sangha	0.00342286	0.003436
DS1557	Dzanga Sangha	0.00342353	0.003458
ER0022	Eritrea	0.00071951	0.000891
GO0045	Mozambique	0.000851422	0.000932
GO00T2	Mozambique	0.000879031	0.000948
GO0G13	Mozambique	0.000819843	0.000885
GO0G14	Mozambique	0.000791899	0.000851
GO0G15	Mozambique	0.000778466	0.00084
GO0G16	Mozambique	0.000746745	0.000836
GO0G17	Mozambique	0.000850599	0.000942
GO0G18	Mozambique	0.000844457	0.000931
GO0G19	Mozambique	0.000886002	0.000946
GO0G20	Mozambique	0.000849709	0.000908
GO0G21	Mozambique	0.000841756	0.000927
GO0G22	Mozambique	0.00086105	0.00094
GO2981	Mozambique	0.000872595	0.000945
GO2982	Mozambique	0.000857034	0.000929
GO2983	Mozambique	0.000872297	0.000938
GO2984	Mozambique	0.000868921	0.000934
GO2985	Mozambique	0.000901003	0.000977
GR0013	Garamba	0.00361628	0.003643
GR0018	Garamba	0.00373522	0.003766
GR0020	Garamba	0.00367349	0.003784
GR0021	Garamba	0.0039372	0.004074
GR0022	Garamba	0.00354763	0.003567
GR0023	Garamba	0.00443989	0.004453
GR0025	Garamba	0.0036537	0.003698
GR0026	Garamba	0.00355575	0.003588
GR0032	Garamba	0.00396635	0.003993
GR0035	Garamba	0.00344971	0.003513
GR0036	Garamba	0.00356216	0.003584
GR0037	Garamba	0.00397757	0.00404
GR0038	Garamba	0.00376193	0.003786
GR0039	Garamba	0.00347275	0.003498
GR0040	Garamba	0.00362693	0.003652
GR0041	Garamba	0.00358852	0.003627
GR0042	Garamba	0.00350825	0.003542
HW0059	Hwange	0.000843098	0.000934
HW0087	Hwange	0.000826954	0.000904
HW0151	Hwange	0.000846292	0.000962
KE4516	Central Kenya	0.000842822	0.000924
KE4517	Central Kenya	0.000839749	0.000932
KE4540	Central Kenya	0.000859568	0.000945
KE4546	Central Kenya	0.000818931	0.000908
KE4612	Central Kenya	0.000842637	0.000928
KEHIDA	Central Kenya	0.000854598	0.000941
KEWATO	Central Kenya	0.000826128	0.000926
KR0005	Kruger	0.000856669	0.000946
KR0006	Kruger	0.000851549	0.00092
KR0007	Kruger	0.000864204	0.000924
KR0008	Kruger	0.000852583	0.000924
KR0011	Kruger	0.000849674	0.000928
KR0014	Kruger	0.00084437	0.000939
KR0020	Kruger	0.000848873	0.000925
KR0027	Kruger	0.000827122	0.000913
KR0068	Kruger	0.000781992	0.000925
KR0116	Kruger	0.000785068	0.000929
KR0138	Kruger	0.000823038	0.000931
KRSWAZ	Kruger	0.000804395	0.000895
KV4688	Kidepo Valley	0.000839565	0.001007
KV4691	Kidepo Valley	0.000816031	0.000928
KV4697	Kidepo Valley	0.00081588	0.000929
KV4704	Kidepo Valley	0.000875499	0.000984
LO3503	Lope	0.00330486	0.00336
LO3505	Lope	0.00311988	0.00319
LO3507	Lope	0.00326823	0.003379
LO3508	Lope	0.00331942	0.003384
LO3509	Lope	0.00333053	0.003401
LO3511	Lope	0.00328833	0.0034
LO3513	Lope	0.00332393	0.00337
LO3515	Lope	0.00332821	0.00338
LO3516	Lope	0.00332529	0.003376
LO3517	Lope	0.00331111	0.003355
LO3522	Lope	0.00305409	0.003119
MA0804	Mashatu	0.000837594	0.000938
MA0806	Mashatu	0.000827656	0.000913
MA0807	Mashatu	0.000831734	0.000939
MA0811	Mashatu	0.000839925	0.000924
MA0813	Mashatu	0.000839742	0.000929
MA0819	Mashatu	0.000811382	0.0009
MA0821	Mashatu	0.000852904	0.000925
MA0822	Mashatu	0.000849706	0.000945
MA0824	Mashatu	0.000824008	0.000939
MF2814	Murchison Falls	0.00082881	0.00093
MF2816	Murchison Falls	0.000887547	0.000999
MF2817	Murchison Falls	0.000802319	0.000909
MF2818	Murchison Falls	0.000815217	0.000911
MI0002	Mali	0.00182056	0.002479
MI0003	Mali	0.00165437	0.002074
NA4651	Etosha	0.000801829	0.000922
NA4658	Etosha	0.000796566	0.000941
NA4674	Etosha	0.00083118	0.000935
NA4685	Etosha	0.000815944	0.000932
NA4702	Etosha	0.000787646	0.000922
NA4704	Etosha	0.000756109	0.000933
NA4708	Etosha	0.000837318	0.000948
NA5205	Namib Desert	0.000739773	0.000878
NA5206	Namib Desert	0.000783787	0.000906
NG2178	Ngorongoro	0.000859188	0.00094
NG2179	Ngorongoro	0.000833839	0.000944
NG2180	Ngorongoro	0.000857888	0.00095
OD0001	Odzala	0.00337776	0.0034
QE0870	QENP Mweya	0.00318456	0.003376
QE0879	QENP Mweya	0.00155848	0.001713
QE0881	QENP Mweya	0.00204033	0.002215
QE0882	QENP Mweya	0.00109508	0.00122
QE0883	QENP Mweya	0.0024028	0.0026
QE0887	QENP Mweya	0.00409303	0.00414
QE0888	QENP Mweya	0.00257657	0.003248
QE2796	QENP Ishasha	0.000898494	0.001033
QE2798	QENP Ishasha	0.002959	0.003159
QE2799	QENP Ishasha	0.00132927	0.001472
QE2800	QENP Ishasha	0.000964666	0.001064
QE2801	QENP Mweya	0.00348807	0.00369
QE4714	QENP Ishasha	0.00105995	0.001176
QE4717	QENP Ishasha	0.000926392	0.001051
QE4719	QENP Ishasha	0.00103586	0.001153
SA0976	Savuti	0.000864829	0.000943
SA0994	Savuti	0.000770451	0.000891
SA0995	Savuti	0.000856349	0.000987
SE2051	Serengeti	0.000862766	0.000969
SE2098	Serengeti	0.000898251	0.000985
SE2101	Serengeti	0.000875743	0.000966
SE2103	Serengeti	0.000872914	0.000975
SE2109	Serengeti	0.000870171	0.000972
SE2157	Serengeti	0.000898476	0.000971
SE2162	Serengeti	0.000846166	0.000936
SE2164	Serengeti	0.000857073	0.000962
SL0001	Sierra Leone	0.00275771	0.00309
SW0901	Sengwa	0.000861828	0.000949
SW0902	Sengwa	0.000866509	0.000949
SW0903	Sengwa	0.000862033	0.000928
TA1138	Tarangire	0.000859216	0.000948
TA1143	Tarangire	0.000839434	0.000942
TA1429	Tarangire	0.000855602	0.000936
TA1435	Tarangire	0.000856149	0.000939
TA1439	Tarangire	0.000836425	0.000918
TA1441	Tarangire	0.000778808	0.000927
TA1444	Tarangire	0.000861099	0.00095
TA1450	Tarangire	0.000842736	0.000965
TA1452	Tarangire	0.000854584	0.000933
TA1454	Tarangire	0.000867085	0.000935
TA1463	Tarangire	0.000850528	0.000933
TA1467	Tarangire	0.00085109	0.000943
WA4004	Waza	0.000881983	0.001079
WA4006	Waza	0.000818456	0.001019
WA4010	Waza	0.000843077	0.001011
WA4013	Waza	0.000975416	0.001148
WA4018	Waza	0.000895634	0.001072
WA4020	Waza	0.000959943	0.001155
WA4021	Waza	0.000834454	0.001068
WA4023	Waza	0.000894775	0.001104
WA4024	Waza	0.000895061	0.001079
ZZ0145	Zambezi	0.000857075	0.000932
ZZ0147	Zambezi	0.000882856	0.000967
ZZ0148	Zambezi	0.000954808	0.001037
ZZ0149	Zambezi	0.00091618	0.001001
ZZ0150	Zambezi	0.000885147	0.000971
ZZ0153	Zambezi	0.000862771	0.000962
ZZ0156	Zambezi	0.000887795	0.000977
ZZ0157	Zambezi	0.00088857	0.000975
ZZ0160	Zambezi	0.000868655	0.000977
ZZ0161	Zambezi	0.000853017	0.000947
ZZ0162	Zambezi	0.000853324	0.000963
ZZCHRI	Zambezi	0.000844785	0.000921

## Sheet: Supplementary Data 7
Supplementary data 7. Inference of runs of homozygosity in PLINK.
Sample	Location	Region	Between1M_2M	Between2M_5M	Between5M_10M	LongerThan10M	Total
AM0001	Amboseli	SavannaEast	0.0707189	0.0248938	0.00725336	0.0411448	0.144011
AM0003	Amboseli	SavannaEast	0.0896088	0.0226886	0.00221785	0	0.114515
AM0006	Amboseli	SavannaEast	0.0749526	0.0239491	0.00214583	0.0249357	0.125983
AM0008	Amboseli	SavannaEast	0.0852914	0.0231164	0.00418652	0	0.112594
AM0037	Amboseli	SavannaEast	0.0785948	0.0208091	0.0105942	0	0.109998
AM4551	Amboseli	SavannaEast	0.0934893	0.0251639	0.00404472	0.00424753	0.126946
AM4558	Amboseli	SavannaEast	0.0862642	0.0236193	0.00570222	0	0.115586
AM4559	Amboseli	SavannaEast	0.0803666	0.019835	0.00689013	0.0128584	0.11995
AM4583	Amboseli	SavannaEast	0.0846577	0.0211212	0.00788822	0.046814	0.160481
BA0001	Ethiopia	SavannaEast	0.0898038	0.0408919	0.0326205	0.0262295	0.189546
BA0002	Ethiopia	SavannaEast	0.0859913	0.0431489	0.0272441	0.0275567	0.183941
BA0003	Ethiopia	SavannaEast	0.0975973	0.0435723	0.0194878	0.0309218	0.191579
BA0011	Ethiopia	SavannaEast	0.0833462	0.0357206	0.0276723	0.0808185	0.227558
BE4035	Benoue	SavannaWest	0.112098	0.0495916	0.0133188	0.0538303	0.228839
BE4036	Benoue	SavannaWest	0.135085	0.045454	0.0147837	0.0144049	0.209728
BE4037	Benoue	SavannaWest	0.110925	0.0403117	0.01839	0	0.169626
BE4038	Benoue	SavannaWest	0.12068	0.0384572	0.00221785	0	0.161355
BE4039	Benoue	SavannaWest	0.13073	0.0405781	0.0263015	0.0360194	0.233629
BE4059	Benoue	SavannaWest	0.124764	0.0494219	0.0141313	0.037235	0.225553
CH0888	Chobe	SavannaSouthCentral	0.0841738	0.0280303	0.00257705	0.0294352	0.144216
CH0892	Chobe	SavannaSouthCentral	0.0918726	0.0239434	0.00537596	0	0.121192
CH0893	Chobe	SavannaSouthCentral	0.0853203	0.0260645	0.00876576	0.00542946	0.12558
CH0895	Chobe	SavannaSouthCentral	0.0903634	0.0206171	0.0100761	0	0.121057
CH0935	Chobe	SavannaSouthCentral	0.0905298	0.0246786	0.00844435	0.00529003	0.128943
CH0954	Chobe	SavannaSouthCentral	0.0974536	0.0151827	0.00608478	0.0420226	0.160744
CH0955	Chobe	SavannaSouthCentral	0.0768645	0.0223493	0.0197918	0.0932819	0.212287
CH0962	Chobe	SavannaSouthCentral	0.0860144	0.0275873	0.00458051	0	0.118182
DS1506	Dzanga Sangha	ForestCentral	0.0107149	0.0129504	0.00350152	0	0.0271668
DS1507	Dzanga Sangha	ForestCentral	0.0112942	0.0105014	0.00468666	0	0.0264822
DS1508	Dzanga Sangha	ForestCentral	0.0128463	0.0079133	0.00257236	0	0.0233319
DS1509	Dzanga Sangha	ForestCentral	0.0132693	0.0186846	0.00196778	0	0.0339217
DS1511	Dzanga Sangha	ForestCentral	0.00516768	0.00788937	0.00935426	0.00542922	0.0278405
DS1512	Dzanga Sangha	ForestCentral	0.0109806	0.0061591	0.0022332	0	0.0193729
DS1514	Dzanga Sangha	ForestCentral	0.0119569	0.0110081	0.00333833	0	0.0263033
DS1515	Dzanga Sangha	ForestCentral	0.0135271	0.0108531	0.00248431	0	0.0268645
DS1517	Dzanga Sangha	ForestCentral	0.0121131	0.0053356	0.0022899	0.00401936	0.023758
DS1520	Dzanga Sangha	ForestCentral	0.0132888	0.00357188	0.00517688	0	0.0220375
DS1531	Dzanga Sangha	ForestCentral	0.0115551	0.0106355	0.00415691	0	0.0263475
DS1543	Dzanga Sangha	ForestCentral	0.0123932	0.00357712	0.00219622	0	0.0181665
DS1546	Dzanga Sangha	ForestCentral	0.0116892	0.00834343	0.00192676	0	0.0219593
DS1548	Dzanga Sangha	ForestCentral	0.0152362	0.00528369	0.00241036	0.00574934	0.0286796
DS1555	Dzanga Sangha	ForestCentral	0.00922747	0.00694389	0	0	0.0161714
DS1556	Dzanga Sangha	ForestCentral	0.00970323	0.00891301	0.0020891	0	0.0207053
DS1557	Dzanga Sangha	ForestCentral	0.0118724	0.00840554	0.00224374	0	0.0225217
ER0022	Eritrea	SavannaEast	0.106255	0.0460352	0.0214507	0.0495932	0.223334
GO0045	Mozambique	SavannaSouthEast	0.070774	0.0259432	0.00480528	0.0111433	0.112666
GO00T2	Mozambique	SavannaSouthEast	0.0735755	0.0246182	0.00515142	0	0.103345
GO0G13	Mozambique	SavannaSouthEast	0.0770481	0.0211753	0.00263394	0.00376573	0.104623
GO0G14	Mozambique	SavannaSouthEast	0.073365	0.01659	0.0111884	0	0.101143
GO0G15	Mozambique	SavannaSouthEast	0.0773347	0.0269242	0.00213857	0	0.106397
GO0G16	Mozambique	SavannaSouthEast	0.0846013	0.0214273	0.00957151	0.0214787	0.137079
GO0G17	Mozambique	SavannaSouthEast	0.0687774	0.0329186	0.0118668	0.0161941	0.129757
GO0G18	Mozambique	SavannaSouthEast	0.0826314	0.0194294	0.0136902	0.00605384	0.121805
GO0G19	Mozambique	SavannaSouthEast	0.0713828	0.0206442	0	0	0.092027
GO0G20	Mozambique	SavannaSouthEast	0.0703901	0.0202233	0	0	0.0906134
GO0G21	Mozambique	SavannaSouthEast	0.0762728	0.021729	0.0127704	0.00905217	0.119824
GO0G22	Mozambique	SavannaSouthEast	0.0888703	0.0158348	0.00419286	0.00498094	0.113879
GO2981	Mozambique	SavannaSouthEast	0.0745854	0.0194805	0.00843249	0.0042911	0.106789
GO2982	Mozambique	SavannaSouthEast	0.0848525	0.0184148	0.00518483	0	0.108452
GO2983	Mozambique	SavannaSouthEast	0.0709613	0.0125533	0.00906443	0	0.092579
GO2984	Mozambique	SavannaSouthEast	0.0778015	0.0170411	0.00471589	0	0.0995585
GO2985	Mozambique	SavannaSouthEast	0.0847645	0.0198215	0.00198191	0	0.106568
GR0013	Garamba	ForestEast	0.00749812	0.00636404	0.00473137	0	0.0185935
GR0015	Garamba	ForestEast	0.00835604	0.0083739	0	0	0.0167299
GR0018	Garamba	ForestEast	0.0105808	0.00421575	0.00246458	0	0.0172611
GR0020	Garamba	ForestEast	0.00896039	0.013114	0.00208844	0.00709301	0.0312558
GR0021	Garamba	ForestEast	0.0289735	0.0112402	0	0	0.0402137
GR0022	Garamba	ForestEast	0.00978179	0.00681967	0	0	0.0166015
GR0023	Garamba	ForestEast	0.0058277	0.00192537	0.00208912	0	0.0098422
GR0025	Garamba	ForestEast	0.0103431	0.0099925	0.00234236	0	0.0226779
GR0026	Garamba	ForestEast	0.0124408	0.00398302	0.00274362	0	0.0191674
GR0032	Garamba	ForestEast	0.00817049	0.00485176	0.00202514	0	0.0150474
GR0035	Garamba	ForestEast	0.00522044	0.010407	0.00239394	0	0.0180213
GR0036	Garamba	ForestEast	0.00836692	0.00962373	0	0	0.0179906
GR0037	Garamba	ForestEast	0.00819174	0.00313473	0.0032007	0	0.0145272
GR0038	Garamba	ForestEast	0.00753996	0.004495	0.0028809	0	0.0149159
GR0039	Garamba	ForestEast	0.00926603	0.00823688	0.0022535	0	0.0197564
GR0040	Garamba	ForestEast	0.0122886	0.00661029	0	0	0.0188989
GR0041	Garamba	ForestEast	0.0112602	0.00665056	0.00503073	0	0.0229415
GR0042	Garamba	ForestEast	0.0096367	0.00954722	0.00276351	0	0.0219474
HW0059	Hwange	SavannaSouthCentral	0.0893958	0.0259533	0.00620698	0	0.121556
HW0087	Hwange	SavannaSouthCentral	0.0930953	0.0190382	0	0	0.112134
HW0151	Hwange	SavannaSouthCentral	0.104524	0.023831	0.00584216	0.0149136	0.14911
KE4504	Central Kenya	SavannaEast	0.0920833	0.0249448	0.0081316	0.010363	0.135523
KE4505	Central Kenya	SavannaEast	0.0937489	0.0184331	0.0145774	0	0.126759
KE4508	Central Kenya	SavannaEast	0.0882147	0.0125184	0.0046588	0.00468495	0.110077
KE4511	Central Kenya	SavannaEast	0.0822898	0.0201695	0.00847906	0.00435314	0.115292
KE4515	Central Kenya	SavannaEast	0.0806954	0.0202612	0.00920118	0	0.110158
KE4516	Central Kenya	SavannaEast	0.0877756	0.0184219	0.00657816	0.00458761	0.117363
KE4517	Central Kenya	SavannaEast	0.0803318	0.0289171	0.014674	0	0.123923
KE4540	Central Kenya	SavannaEast	0.0874848	0.0257148	0.00252602	0	0.115726
KE4546	Central Kenya	SavannaEast	0.0921123	0.0277109	0.0105667	0	0.13039
KE4612	Central Kenya	SavannaEast	0.0855266	0.0207204	0.00934127	0.00706079	0.122649
KEHIDA	Central Kenya	SavannaEast	0.0848061	0.0252194	0.00634843	0	0.116374
KEWATO	Central Kenya	SavannaEast	0.0925604	0.0276015	0	0.00468313	0.124845
KR0005	Kruger	SavannaSouthEast	0.077567	0.0224727	0	0.0179724	0.118012
KR0006	Kruger	SavannaSouthEast	0.0709329	0.0219815	0.00499609	0	0.0979105
KR0007	Kruger	SavannaSouthEast	0.0685769	0.0150324	0.00753384	0	0.0911431
KR0008	Kruger	SavannaSouthEast	0.0831397	0.0202606	0.00207077	0	0.105471
KR0011	Kruger	SavannaSouthEast	0.0897416	0.0194813	0.00279771	0	0.112021
KR0014	Kruger	SavannaSouthEast	0.0862917	0.0233105	0.0050059	0.0133786	0.127987
KR0020	Kruger	SavannaSouthEast	0.0741131	0.0208714	0.0126885	0	0.107673
KR0027	Kruger	SavannaSouthEast	0.0680801	0.0234003	0.0139964	0.0155957	0.121073
KR0041	Kruger	SavannaSouthEast	0.0875328	0.0199088	0.00448457	0	0.111926
KR0068	Kruger	SavannaSouthEast	0.0718286	0.0235442	0.0129015	0.0666378	0.174912
KR0116	Kruger	SavannaSouthEast	0.0770813	0.0242256	0.00707296	0.071676	0.180056
KR0138	Kruger	SavannaSouthEast	0.0816654	0.0201893	0.0102996	0.0284196	0.140574
KRSWAZ	Kruger	SavannaSouthEast	0.0806052	0.0304852	0.00759383	0	0.118684
KV4688	Kidepo Valley	SavannaEast	0.100022	0.0238314	0.0105076	0	0.134361
KV4691	Kidepo Valley	SavannaEast	0.0993363	0.0306933	0.00927908	0	0.139309
KV4697	Kidepo Valley	SavannaEast	0.0991535	0.0322151	0.0148822	0	0.146251
KV4704	Kidepo Valley	SavannaEast	0.106637	0.0223228	0.005855	0	0.134815
LO3501	Lope	ForestCentral	0.0121025	0.0138829	0.00243593	0.00438549	0.0328068
LO3503	Lope	ForestCentral	0.0164905	0.0105292	0	0	0.0270196
LO3505	Lope	ForestCentral	0.0124971	0.0153334	0.00248537	0.00485196	0.0351678
LO3507	Lope	ForestCentral	0.0101252	0.0134583	0.00509925	0.0157319	0.0444147
LO3508	Lope	ForestCentral	0.0136927	0.010425	0.00672628	0	0.0308439
LO3509	Lope	ForestCentral	0.00806655	0.00967794	0.00482394	0.0118403	0.0344088
LO3511	Lope	ForestCentral	0.0160632	0.0137078	0.00564012	0.00885085	0.044262
LO3513	Lope	ForestCentral	0.0125306	0.00532327	0.00876706	0	0.0266209
LO3514	Lope	ForestCentral	0.0120482	0.0229957	0	0.0157452	0.0507891
LO3515	Lope	ForestCentral	0.0111254	0.00926932	0.00580019	0	0.0261949
LO3516	Lope	ForestCentral	0.0155969	0.00946609	0.00297452	0	0.0280375
LO3517	Lope	ForestCentral	0.0105554	0.0141685	0.00246889	0	0.0271928
LO3521	Lope	ForestCentral	0.0128944	0.0165199	0.00458668	0.0122743	0.0462753
LO3522	Lope	ForestCentral	0.0145252	0.0125023	0	0	0.0270275
MA0804	Mashatu	SavannaSouthEast	0.0879232	0.016038	0.0110982	0.0162294	0.131289
MA0806	Mashatu	SavannaSouthEast	0.0811644	0.0266702	0.009868	0.00466921	0.122372
MA0807	Mashatu	SavannaSouthEast	0.0880431	0.0198803	0.0080243	0.0286227	0.14457
MA0811	Mashatu	SavannaSouthEast	0.0844441	0.0169529	0.0116524	0.00711395	0.120163
MA0813	Mashatu	SavannaSouthEast	0.0682804	0.0186216	0.0231043	0.0134262	0.123433
MA0816	Mashatu	SavannaSouthEast	0.0757472	0.0254793	0.0048722	0	0.106099
MA0819	Mashatu	SavannaSouthEast	0.0889024	0.0206343	0.00635078	0.0120655	0.127953
MA0821	Mashatu	SavannaSouthEast	0.0720674	0.0232493	0.00892712	0	0.104244
MA0822	Mashatu	SavannaSouthEast	0.0929127	0.0239418	0.0064832	0.00448515	0.127823
MA0824	Mashatu	SavannaSouthEast	0.0876416	0.0233702	0.0100447	0.0286035	0.14966
MF2814	Murchison Falls	SavannaEast	0.0887264	0.0300231	0.00632782	0	0.125077
MF2816	Murchison Falls	SavannaEast	0.0965945	0.0276518	0.00473429	0.00431347	0.133294
MF2817	Murchison Falls	SavannaEast	0.101012	0.0247793	0.0109429	0	0.136734
MF2818	Murchison Falls	SavannaEast	0.0934235	0.0210369	0.0104262	0.00401712	0.128904
MI0002	Mali	SavannaWest	0.0919054	0.0487322	0.0375909	0.0974213	0.27565
MI0003	Mali	SavannaWest	0.106783	0.0508447	0.0295285	0.0302349	0.217391
MI0005	Mali	SavannaWest	0.121689	0.0409768	0.0145218	0.0107215	0.187909
NA4651	Etosha	SavannaSouthWest	0.109441	0.0295521	0.0116156	0.00864578	0.159254
NA4658	Etosha	SavannaSouthWest	0.108781	0.0325757	0.0109678	0.0315678	0.183892
NA4662	Etosha	SavannaSouthWest	0.109528	0.0369763	0.0112353	0.012825	0.170564
NA4667	Etosha	SavannaSouthWest	0.112514	0.0377978	0.00370166	0.00812855	0.162142
NA4674	Etosha	SavannaSouthWest	0.105207	0.0320389	0	0	0.137245
NA4685	Etosha	SavannaSouthWest	0.104015	0.0324337	0.00571874	0.010495	0.152663
NA4702	Etosha	SavannaSouthWest	0.102103	0.0351123	0.00843217	0	0.145648
NA4704	Etosha	SavannaSouthWest	0.102078	0.0507606	0.0466494	0.0248044	0.224292
NA4708	Etosha	SavannaSouthWest	0.105507	0.0262211	0.00741056	0.0062529	0.145391
NA4721	Etosha	SavannaSouthWest	0.111641	0.029083	0.00274394	0.0109822	0.154451
NA5204	Etosha	SavannaSouthWest	0.101	0.0324847	0.00293573	0	0.13642
NA5205	Namib Desert	SavannaSouthWest	0.100276	0.0312399	0.0175487	0.0356086	0.184673
NA5206	Namib Desert	SavannaSouthWest	0.114563	0.0247461	0.0139269	0.00803886	0.161275
NA5207	Namib Desert	SavannaSouthWest	0.103471	0.0414746	0.0269701	0.0972716	0.269187
NA5208	Namib Desert	SavannaSouthWest	0.106432	0.0336466	0.00227804	0.0109505	0.153308
NG2178	Ngorongoro	SavannaEast	0.0845731	0.0197325	0.00603803	0.00400981	0.114353
NG2179	Ngorongoro	SavannaEast	0.0703921	0.0266306	0.00884721	0.0372195	0.143089
NG2180	Ngorongoro	SavannaEast	0.074429	0.0302703	0.012238	0.00399142	0.120929
OD0001	Odzala	ForestCentral	0.0100139	0.00982155	0	0	0.0198354
QE0844	QENP Mweya	SavannaEast	0.0223447	0.00783391	0	0	0.0301786
QE0847	QENP Mweya	SavannaEast	0.0754274	0.0248111	0.0105466	0	0.110785
QE0870	QENP Mweya	SavannaEast	0.0438484	0.0140267	0.00749849	0	0.0653735
QE0873	QENP Mweya	SavannaEast	0.00582154	0.000819669	0	0	0.00664121
QE0876	QENP Mweya	SavannaEast	0.022776	0.00373139	0.00189509	0	0.0284025
QE0879	QENP Mweya	SavannaEast	0.0703216	0.0129395	0.00910436	0.00890569	0.101271
QE0881	QENP Mweya	SavannaEast	0.0563192	0.0140049	0.0155483	0.0041867	0.0900591
QE0882	QENP Mweya	SavannaEast	0.09312	0.0277063	0.00398579	0	0.124812
QE0883	QENP Mweya	SavannaEast	0.0505829	0.0208821	0.0038348	0.00400475	0.0793046
QE0887	QENP Mweya	SavannaEast	0.0120503	0.00806463	0	0	0.0201149
QE0888	QENP Mweya	SavannaEast	0.0347927	0.0275805	0.030164	0.117022	0.209559
QE2796	QENP Ishasha	SavannaEast	0.0802388	0.0301222	0.0282494	0.0101656	0.148776
QE2797	QENP Ishasha	SavannaEast	0.0556709	0.014895	0.00197418	0	0.07254
QE2798	QENP Ishasha	SavannaEast	0.0534032	0.014466	0	0.00462107	0.0724902
QE2799	QENP Ishasha	SavannaEast	0.0777715	0.0187344	0.0128823	0	0.109388
QE2800	QENP Ishasha	SavannaEast	0.0770529	0.0248086	0.00630329	0.00786115	0.116026
QE2801	QENP Mweya	SavannaEast	0.0444679	0.0109201	0.00311127	0	0.0584993
QE4714	QENP Ishasha	SavannaEast	0.0839362	0.0288324	0.00203116	0	0.1148
QE4717	QENP Ishasha	SavannaEast	0.0865739	0.0302873	0.0171132	0	0.133974
QE4719	QENP Ishasha	SavannaEast	0.0924093	0.0211214	0.00890718	0.00483763	0.127275
SA0976	Savuti	SavannaSouthCentral	0.0834963	0.0228102	0.00599655	0	0.112303
SA0994	Savuti	SavannaSouthCentral	0.0847524	0.0234381	0.0138943	0.0339416	0.156026
SA0995	Savuti	SavannaSouthCentral	0.0818413	0.0218428	0.00898366	0.0473238	0.159991
SE2051	Serengeti	SavannaEast	0.0779339	0.0225568	0.0136367	0.0218464	0.135974
SE2098	Serengeti	SavannaEast	0.0834097	0.0229418	0.00939808	0	0.11575
SE2101	Serengeti	SavannaEast	0.0833025	0.0273764	0.00492329	0.00436255	0.119965
SE2103	Serengeti	SavannaEast	0.0888671	0.0312553	0.0116195	0	0.131742
SE2109	Serengeti	SavannaEast	0.0931399	0.0208293	0.0168162	0.00457003	0.135355
SE2157	Serengeti	SavannaEast	0.0711059	0.0222626	0.00473565	0	0.0981042
SE2162	Serengeti	SavannaEast	0.0912177	0.0235958	0.00681006	0.00548162	0.127105
SE2164	Serengeti	SavannaEast	0.0961521	0.0191269	0.00668611	0.0185403	0.140505
SL0001	Sierra Leone	ForestWest	0.0125574	0.0180154	0.0210742	0.0549269	0.106574
SW0901	Sengwa	SavannaSouthCentral	0.0896252	0.0216267	0.00483141	0	0.116083
SW0902	Sengwa	SavannaSouthCentral	0.0766731	0.0276596	0.00752048	0.00415363	0.116007
SW0903	Sengwa	SavannaSouthCentral	0.0713441	0.0234329	0.00330793	0	0.098085
TA1138	Tarangire	SavannaEast	0.0801234	0.0210167	0.00880054	0.00993843	0.119879
TA1143	Tarangire	SavannaEast	0.0918603	0.033168	0.00808428	0.00437655	0.137489
TA1429	Tarangire	SavannaEast	0.0760969	0.0239221	0.0068253	0.00498673	0.111831
TA1435	Tarangire	SavannaEast	0.0959913	0.0182933	0.00469942	0	0.118984
TA1439	Tarangire	SavannaEast	0.0866208	0.0240946	0.00794899	0	0.118664
TA1441	Tarangire	SavannaEast	0.0773089	0.0207032	0.0149045	0.0751468	0.188063
TA1444	Tarangire	SavannaEast	0.0762236	0.0202906	0.0157674	0.0054028	0.117684
TA1450	Tarangire	SavannaEast	0.084652	0.0284379	0.0102064	0.0299422	0.153239
TA1452	Tarangire	SavannaEast	0.0954083	0.014006	0.00423158	0	0.113646
TA1454	Tarangire	SavannaEast	0.0730172	0.0224626	0.00275306	0	0.0982328
TA1457	Tarangire	SavannaEast	0.0816535	0.0193406	0.00869455	0.0053478	0.115036
TA1463	Tarangire	SavannaEast	0.092996	0.0191104	0	0	0.112106
TA1467	Tarangire	SavannaEast	0.0852226	0.0296149	0.0102639	0	0.125101
WA4003	Waza	SavannaWest	0.132803	0.0487021	0.0121059	0.0349932	0.228604
WA4004	Waza	SavannaWest	0.137727	0.0590259	0.0026228	0.011438	0.210814
WA4006	Waza	SavannaWest	0.124067	0.0612719	0.0149443	0.0293305	0.229613
WA4010	Waza	SavannaWest	0.135011	0.0485147	0.00766591	0.00926371	0.200456
WA4013	Waza	SavannaWest	0.123956	0.0472962	0.0094587	0	0.18071
WA4018	Waza	SavannaWest	0.12258	0.0602971	0.00666807	0.00478397	0.194329
WA4020	Waza	SavannaWest	0.139941	0.0477724	0.0105216	0	0.198235
WA4021	Waza	SavannaWest	0.129343	0.0459092	0.0103471	0.0611151	0.246715
WA4023	Waza	SavannaWest	0.129335	0.0521111	0.0109532	0.030279	0.222678
WA4024	Waza	SavannaWest	0.144977	0.0369348	0.00259561	0.0159661	0.200473
ZZ0145	Zambezi	SavannaSouthCentral	0.084874	0.0185772	0.00638137	0	0.109832
ZZ0147	Zambezi	SavannaSouthCentral	0.0859931	0.0250102	0.00429423	0	0.115298
ZZ0148	Zambezi	SavannaSouthCentral	0.0827444	0.0186635	0	0	0.101408
ZZ0149	Zambezi	SavannaSouthCentral	0.084901	0.0176467	0.00814266	0	0.11069
ZZ0150	Zambezi	SavannaSouthCentral	0.0805844	0.0192532	0.0126204	0	0.112458
ZZ0153	Zambezi	SavannaSouthCentral	0.0973546	0.0212525	0.0123595	0	0.130967
ZZ0156	Zambezi	SavannaSouthCentral	0.0937639	0.0189689	0.00559833	0	0.118331
ZZ0157	Zambezi	SavannaSouthCentral	0.0925159	0.012533	0.00498736	0.00517131	0.115208
ZZ0160	Zambezi	SavannaSouthCentral	0.0830097	0.0229426	0.00957517	0.01765	0.133177
ZZ0161	Zambezi	SavannaSouthCentral	0.0885781	0.0210398	0.00735876	0.0082957	0.125272
ZZ0162	Zambezi	SavannaSouthCentral	0.0899461	0.019068	0.00759338	0.02127	0.137878
ZZCHRI	Zambezi	SavannaSouthCentral	0.0790099	0.0285947	0.00221585	0	0.10982

## Sheet: Supplementary Data 8
Supplementary data 8. Genetic load estimated in SnpEff.
Sample	Region	Location	total_sites	total_hom	total_het	high	high_hom	high_het	moderate	moderate_hom	moderate_het	low	low_hom	low_het	syn	syn_hom	syn_het	High/Synonymous_sites	Moderate/synonymous_sites	HET_high/synonymous_sites	HET_moderate/synonymous_sites	Additive_high/synonymous	Additive_moderate/synonymous	HOM_high/synonymous	HOM_moderate/synonymous
AM0001	SavannaEast	Amboseli	7059098	5932914	1126184	383	269	114	29086	22835	6251	55389	46984	8405	48367	40984	7383	0.00791862	0.60136	0.0154409	0.846675	0.00729706	0.58109	0.00656354	0.557169
AM0003	SavannaEast	Amboseli	6963331	5797106	1166225	362	262	100	27925	21812	6113	53179	44947	8232	46541	39351	7190	0.00777809	0.600009	0.0139082	0.850209	0.00726494	0.579064	0.00665803	0.554293
AM0006	SavannaEast	Amboseli	7060399	5928588	1131811	371	269	102	29065	22970	6095	55202	47072	8130	48198	41103	7095	0.00769741	0.603033	0.0143763	0.859056	0.00716677	0.582692	0.00654453	0.55884
AM0008	SavannaEast	Amboseli	7072478	5915098	1157380	389	272	117	29161	22872	6289	55160	46908	8252	48172	40961	7211	0.00807523	0.605352	0.0162252	0.87214	0.00741588	0.583768	0.00664046	0.558385
AM0037	SavannaEast	Amboseli	7065591	5922068	1143523	380	275	105	29041	22876	6165	55304	47027	8277	48259	41044	7215	0.00787418	0.601774	0.014553	0.85447	0.00733458	0.581358	0.00670013	0.557353
AM4558	SavannaEast	Amboseli	7069271	5921246	1148025	390	282	108	28930	22947	5983	55260	47066	8194	48232	41105	7127	0.00808592	0.599809	0.0151536	0.839484	0.00752208	0.580689	0.00686048	0.558253
AM4559	SavannaEast	Amboseli	7045869	5915699	1130170	371	276	95	29029	22990	6039	55120	47068	8052	48089	41099	6990	0.00771486	0.603652	0.0135908	0.863948	0.00725434	0.583251	0.00671549	0.559381
AM4583	SavannaEast	Amboseli	7039468	5948239	1091229	380	282	98	28940	23006	5934	55128	47134	7994	48172	41163	7009	0.0078884	0.600764	0.013982	0.846626	0.00741031	0.581474	0.00685081	0.5589
BA0001	SavannaEast	Ethiopia	7016900	5980045	1036855	366	284	82	28928	23216	5712	54768	47532	7236	47832	41476	6356	0.00765178	0.604783	0.0129012	0.898678	0.00727818	0.583867	0.00684733	0.559745
BA0003	SavannaEast	Ethiopia	7026693	5965374	1061319	386	270	116	28823	23104	5719	54849	47306	7543	47866	41314	6552	0.00806418	0.60216	0.0177045	0.872863	0.00735591	0.582272	0.00653531	0.559229
BA0011	SavannaEast	Ethiopia	6988608	6003406	985202	363	274	89	28764	23177	5587	54777	47382	7395	47829	41344	6485	0.00758954	0.601392	0.013724	0.861527	0.00714342	0.582475	0.00662732	0.560589
BE4036	SavannaWest	Benoue	7383750	5613076	1770674	404	260	144	30443	21562	8881	57954	44491	13463	50601	38869	11732	0.00798403	0.601628	0.0122741	0.756989	0.00742148	0.581256	0.00668914	0.554735
BE4037	SavannaWest	Benoue	7588270	5425258	2163012	395	260	135	30920	21212	9708	58811	43447	15364	51323	37948	13375	0.00769635	0.602459	0.0100935	0.725832	0.00733721	0.583975	0.00685148	0.558975
BE4039	SavannaWest	Benoue	7247721	5722126	1525595	395	274	121	29721	22259	7462	56348	45554	10794	49256	39782	9474	0.00801933	0.603399	0.0127718	0.787629	0.00751365	0.583796	0.00688754	0.559524
BE4059	SavannaWest	Benoue	7171508	5823540	1347968	382	277	105	29186	22619	6567	55731	46392	9339	48660	40483	8177	0.00785039	0.599794	0.0128409	0.803106	0.00739262	0.581145	0.00684238	0.558728
CH0888	SavannaSouthCentral	Chobe	7063181	5930694	1132487	395	284	111	29199	22844	6355	55281	47000	8281	48297	40981	7316	0.00817856	0.604572	0.0151722	0.868644	0.00760546	0.582932	0.00693004	0.557429
CH0892	SavannaSouthCentral	Chobe	7084358	5909543	1174815	387	265	122	29195	22907	6288	55398	46870	8528	48382	40945	7437	0.00799884	0.603427	0.0164045	0.845502	0.00729902	0.583273	0.0064721	0.559458
CH0893	SavannaSouthCentral	Chobe	7041101	5875219	1165882	402	282	120	29147	22989	6158	55157	46895	8262	48178	40966	7212	0.00834406	0.604986	0.0166389	0.853855	0.00767298	0.584851	0.00688376	0.561173
CH0895	SavannaSouthCentral	Chobe	7084943	5908853	1176090	406	275	131	29326	22773	6553	55469	46892	8577	48440	40920	7520	0.0083815	0.605409	0.0174202	0.87141	0.00762086	0.583024	0.00672043	0.556525
CH0935	SavannaSouthCentral	Chobe	7083594	5909293	1174301	382	273	109	29239	22749	6490	55559	46826	8733	48564	40835	7729	0.00786591	0.602071	0.0141027	0.839695	0.0073267	0.581528	0.00668544	0.557096
CH0954	SavannaSouthCentral	Chobe	7048622	5942974	1105648	391	282	109	29063	23095	5968	55218	47244	7974	48205	41254	6951	0.00811119	0.602904	0.0156812	0.858581	0.007523	0.583038	0.0068357	0.559825
CH0955	SavannaSouthCentral	Chobe	7029835	5963681	1066154	382	271	111	28979	23117	5862	55234	47104	8130	48238	41091	7147	0.00791907	0.60075	0.015531	0.820204	0.00731006	0.583192	0.00659512	0.562581
CH0962	SavannaSouthCentral	Chobe	7091616	5901959	1189657	384	279	105	29229	22825	6404	55467	46966	8501	48481	41001	7480	0.00792063	0.602896	0.0140374	0.85615	0.00740931	0.581726	0.00680471	0.556694
DS1506	ForestCentral	Dzanga Sangha	8779445	4384568	4394877	421	181	240	33411	17684	15727	64606	37169	27437	56615	32668	23947	0.00743619	0.590144	0.0100221	0.656742	0.0067426	0.572281	0.00554059	0.541325
DS1507	ForestCentral	Dzanga Sangha	8790840	4365257	4425583	434	162	272	33880	17262	16618	65251	36751	28500	57085	32189	24896	0.0076027	0.593501	0.0109254	0.667497	0.00667608	0.572866	0.00503278	0.53627
DS1508	ForestCentral	Dzanga Sangha	8799961	4364998	4434963	422	181	241	33409	17382	16027	65264	37153	28111	57097	32539	24558	0.00739093	0.585127	0.0098135	0.652618	0.00672721	0.566636	0.00556256	0.53419
DS1509	ForestCentral	Dzanga Sangha	8777520	4383195	4394325	419	189	230	33554	17498	16056	64662	37123	27539	56591	32507	24084	0.007404	0.592921	0.00954991	0.666667	0.00682395	0.572987	0.00581413	0.538284
DS1511	ForestCentral	Dzanga Sangha	8777778	4390334	4387444	395	171	224	33709	17441	16268	65217	36993	28224	56977	32396	24581	0.00693262	0.591625	0.00911273	0.661812	0.00633301	0.57232	0.00527843	0.538369
DS1512	ForestCentral	Dzanga Sangha	8791094	4375637	4415457	429	177	252	33612	17486	16126	65086	37081	28005	56886	32543	24343	0.0075414	0.590866	0.0103521	0.662449	0.00677632	0.571381	0.00543896	0.53732
DS1514	ForestCentral	Dzanga Sangha	8789941	4381951	4407990	417	179	238	33803	17428	16375	65127	37099	28028	56985	32475	24510	0.00731771	0.593191	0.00971032	0.668095	0.0066622	0.572669	0.00551193	0.536659
DS1517	ForestCentral	Dzanga Sangha	8782237	4387851	4394386	407	188	219	33456	17698	15758	65028	37275	27753	56894	32702	24192	0.00715365	0.588041	0.00905258	0.651372	0.00664092	0.570941	0.00574888	0.54119
DS1520	ForestCentral	Dzanga Sangha	8784866	4377777	4407089	427	175	252	33372	17591	15781	64850	37084	27766	56686	32574	24112	0.00753272	0.588717	0.0104512	0.654487	0.00674434	0.57095	0.00537238	0.540032
DS1531	ForestCentral	Dzanga Sangha	8742017	4361926	4380091	411	183	228	33289	17254	16035	64709	36947	27762	56549	32394	24155	0.00726803	0.588675	0.00943904	0.663838	0.00667843	0.568263	0.00564919	0.532629
DS1543	ForestCentral	Dzanga Sangha	8808399	4365678	4442721	425	175	250	34098	17393	16705	65524	37051	28473	57364	32502	24862	0.00740883	0.594415	0.0100555	0.671909	0.00667661	0.572975	0.00538428	0.535136
DS1546	ForestCentral	Dzanga Sangha	8786338	4370217	4416121	416	178	238	33772	17400	16372	65147	36919	28228	56926	32386	24540	0.00730773	0.593261	0.00969845	0.667156	0.00665084	0.572958	0.0054962	0.537269
DS1548	ForestCentral	Dzanga Sangha	8784218	4388599	4395619	423	178	245	33581	17443	16138	65281	37011	28270	57091	32465	24626	0.00740922	0.588201	0.00994883	0.655324	0.00671088	0.569744	0.00548283	0.537286
DS1555	ForestCentral	Dzanga Sangha	8800501	4362026	4438475	417	182	235	33739	17358	16381	65247	36888	28359	57141	32371	24770	0.00729774	0.590452	0.00948728	0.661324	0.00669184	0.57084	0.00562232	0.536221
DS1557	ForestCentral	Dzanga Sangha	8815456	4358797	4456659	433	172	261	33618	17460	16158	64932	37162	27770	56824	32558	24266	0.00762002	0.591616	0.0107558	0.66587	0.0067687	0.571457	0.00528288	0.536274
ER0022	SavannaEast	Eritrea	6985588	5998895	986693	360	283	77	28553	23271	5282	54535	47539	6996	47538	41504	6034	0.00757289	0.600635	0.012761	0.875373	0.00722131	0.582017	0.00681862	0.560693
GO0045	SavannaSouthEast	Gorongosa	7065886	5904289	1161597	382	275	107	29093	22878	6215	55188	46991	8197	48200	41020	7180	0.00792531	0.603589	0.0149025	0.865599	0.00736382	0.582504	0.00670405	0.557728
GO00T2	SavannaSouthEast	Gorongosa	7079519	5891828	1187691	400	279	121	29192	22819	6373	55519	46954	8565	48489	40995	7494	0.00824929	0.602033	0.0161463	0.850414	0.00758795	0.581232	0.00680571	0.556629
GO0G13	SavannaSouthEast	Gorongosa	3287105	2769206	517899	269	202	67	20665	16537	4128	40578	34760	5818	35718	30644	5074	0.00753122	0.57856	0.0132046	0.813559	0.00709744	0.560592	0.00659183	0.539649
GO0G14	SavannaSouthEast	Gorongosa	2462581	2088403	374178	252	189	63	17669	14063	3606	34508	29468	5040	30290	25910	4380	0.00831958	0.583328	0.0143836	0.823288	0.00784698	0.564626	0.00729448	0.542763
GO0G15	SavannaSouthEast	Gorongosa	2680788	2276279	404509	259	196	63	19757	15743	4014	39055	33278	5777	34166	29154	5012	0.00758064	0.578265	0.0125698	0.800878	0.00718572	0.560644	0.00672292	0.539995
GO0G16	SavannaSouthEast	Gorongosa	1934121	1645318	288803	230	179	51	16735	13501	3234	33659	28924	4735	29113	25078	4035	0.00790025	0.574829	0.0126394	0.801487	0.00754738	0.557952	0.00713773	0.53836
GO0G17	SavannaSouthEast	Gorongosa	7065784	5914701	1151083	389	281	108	29016	22981	6035	55075	47176	7899	48036	41207	6829	0.00809809	0.604047	0.0158149	0.883731	0.00750759	0.582645	0.00681923	0.557697
GO0G18	SavannaSouthEast	Gorongosa	7053815	5907579	1146236	376	277	99	29011	22772	6239	55062	47010	8052	48071	41027	7044	0.00782176	0.603503	0.0140545	0.885718	0.00732901	0.581191	0.00675165	0.555049
GO0G19	SavannaSouthEast	Gorongosa	7085846	5893370	1192476	377	267	110	29326	22817	6509	55421	46828	8593	48389	40859	7530	0.00779103	0.606047	0.0146082	0.864409	0.00721585	0.584248	0.00653467	0.558433
GO0G20	SavannaSouthEast	Gorongosa	7063106	5904662	1158444	399	275	124	29107	22727	6380	55264	46813	8451	48277	40863	7414	0.00826481	0.602917	0.0167251	0.860534	0.00756114	0.58149	0.0067298	0.556176
GO0G21	SavannaSouthEast	Gorongosa	7057534	5920230	1137304	396	273	123	29082	22946	6136	55197	47165	8032	48255	41202	7053	0.0082064	0.602673	0.0174394	0.869984	0.00747845	0.581598	0.00662589	0.556915
GO0G22	SavannaSouthEast	Gorongosa	7068815	5905195	1163620	392	278	114	29117	22812	6305	55328	46869	8459	48256	40949	7307	0.00812334	0.603386	0.0156015	0.862871	0.00751079	0.582131	0.00678893	0.557083
GO2981	SavannaSouthEast	Gorongosa	7077182	5902049	1175133	373	278	95	28973	22809	6164	55253	46973	8280	48222	41032	7190	0.00773506	0.600825	0.0132128	0.857302	0.00729379	0.580164	0.0067752	0.555883
GO2982	SavannaSouthEast	Gorongosa	7077643	5905251	1172392	370	271	99	29182	22840	6342	55352	46982	8370	48328	41040	7288	0.00765602	0.603832	0.013584	0.870198	0.00717259	0.58211	0.00660331	0.55653
GO2983	SavannaSouthEast	Gorongosa	7056187	5862992	1193195	387	276	111	29044	22703	6341	55141	46672	8469	48125	40756	7369	0.00804156	0.603512	0.0150631	0.860497	0.00745941	0.582205	0.00677201	0.557047
GO2984	SavannaSouthEast	Gorongosa	7083771	5903550	1180221	385	278	107	29116	22815	6301	55250	47042	8208	48214	41098	7116	0.00798523	0.603891	0.0150365	0.885469	0.00742342	0.581456	0.00676432	0.555137
GO2985	SavannaSouthEast	Gorongosa	7096623	5880667	1215956	379	273	106	29078	22791	6287	55322	46913	8409	48293	41027	7266	0.00784793	0.602116	0.0145885	0.865263	0.0072996	0.58071	0.00665415	0.555512
GR0013	ForestEast	Garamba	8936704	4236990	4699714	422	174	248	34054	17007	17047	65994	36231	29763	57715	31800	25915	0.00731179	0.590037	0.00956975	0.657804	0.0066581	0.570418	0.0054717	0.534811
GR0018	ForestEast	Garamba	9018826	4142581	4876245	446	171	275	35026	16284	18742	67246	34662	32584	58879	30367	28512	0.00757486	0.594881	0.00964506	0.657337	0.00691347	0.574928	0.00563111	0.53624
GR0020	ForestEast	Garamba	8446423	3875132	4571291	388	167	221	33087	15966	17121	63951	33971	29980	55966	29817	26149	0.00693278	0.591198	0.00845157	0.654748	0.00646981	0.571827	0.00560083	0.535466
GR0021	ForestEast	Garamba	9163075	3942946	5220129	459	166	293	36157	15397	20760	69488	32560	36928	60771	28522	32249	0.00755295	0.594971	0.00908555	0.643741	0.00699943	0.577358	0.00582007	0.539829
GR0022	ForestEast	Garamba	8886860	4281620	4605240	422	181	241	34157	17102	17055	65643	36325	29318	57460	31827	25633	0.00734424	0.594448	0.00940194	0.665353	0.0067535	0.574093	0.005687	0.537343
GR0023	ForestEast	Garamba	9482581	3649650	5832931	487	158	329	37563	14291	23272	72159	30400	41759	62932	26743	36189	0.00773851	0.596882	0.00909116	0.643068	0.00719264	0.578244	0.00590809	0.534383
GR0025	ForestEast	Garamba	8944598	4181580	4763018	437	185	252	34461	16842	17619	66489	35587	30902	58212	31160	27052	0.00750704	0.591991	0.00931539	0.651301	0.00695967	0.574039	0.0059371	0.540501
GR0026	ForestEast	Garamba	8906165	4262633	4643532	439	190	249	34365	16920	17445	66092	36044	30048	57831	31564	26267	0.00759108	0.594231	0.00947958	0.664141	0.00703619	0.57369	0.00601952	0.536054
GR0035	ForestEast	Garamba	7074983	3381865	3693118	380	153	227	31121	15190	15931	61010	33131	27879	53281	28954	24327	0.007132	0.584092	0.0093312	0.654869	0.00648142	0.563154	0.00528424	0.524625
GR0036	ForestEast	Garamba	8918279	4246535	4671744	408	179	229	34661	16829	17832	65862	35939	29923	57582	31551	26031	0.00708555	0.601942	0.0087972	0.685029	0.00658566	0.577676	0.00567335	0.53339
GR0037	ForestEast	Garamba	8065371	3397902	4667469	408	158	250	33012	14474	18538	65136	31348	33788	56924	27620	29304	0.00716745	0.579931	0.00853126	0.63261	0.00669474	0.561672	0.00572049	0.524041
GR0038	ForestEast	Garamba	9041390	4109162	4932228	404	186	218	34980	16205	18775	67452	34728	32724	58886	30447	28439	0.00686071	0.594029	0.00766553	0.660185	0.0066045	0.572969	0.00610898	0.532236
GR0039	ForestEast	Garamba	8846827	4323914	4522913	411	190	221	33751	17351	16400	65389	36732	28657	57291	32204	25087	0.0071739	0.589115	0.00880934	0.653725	0.00671546	0.571004	0.00589989	0.538784
GR0040	ForestEast	Garamba	8954388	4208521	4745867	418	169	249	34397	16821	17576	66496	35565	30931	58193	31173	27020	0.007183	0.591085	0.0092154	0.650481	0.00656849	0.573126	0.00542136	0.539602
GR0041	ForestEast	Garamba	8931496	4236974	4694522	416	170	246	34007	17069	16938	66014	36300	29714	57744	31817	25927	0.00720421	0.588927	0.00948818	0.653296	0.00654303	0.570293	0.00534306	0.536474
GR0042	ForestEast	Garamba	8869364	4293781	4575583	413	181	232	34140	17149	16991	65673	36626	29047	57368	32100	25268	0.00719913	0.595105	0.00918157	0.672432	0.00663925	0.573266	0.00563863	0.534237
HW0059	SavannaSouthCentral	Hwange	7072404	5920733	1151671	377	270	107	29289	22893	6396	55255	47022	8233	48302	41023	7279	0.00780506	0.606372	0.0146998	0.878692	0.00724321	0.584181	0.00658167	0.558053
HW0087	SavannaSouthCentral	Hwange	7057370	5919454	1137916	370	274	96	29239	22845	6394	55396	46869	8527	48354	40913	7441	0.0076519	0.604686	0.0129015	0.859293	0.00721431	0.583463	0.00669714	0.55838
HW0151	SavannaSouthCentral	Hwange	7069985	5926681	1143304	392	278	114	28886	23053	5833	55063	47252	7811	48099	41250	6849	0.00814986	0.600553	0.0166448	0.851657	0.00749868	0.581305	0.00673939	0.558861
KE4516	SavannaEast	Central Kenya	7043467	5903353	1140114	393	279	114	29319	22917	6402	55394	46960	8434	48375	40987	7388	0.00812403	0.606078	0.0154304	0.86654	0.00751997	0.584544	0.00680704	0.559129
KE4517	SavannaEast	Central Kenya	7061922	5923428	1138494	376	273	103	28925	22936	5989	55226	47069	8157	48193	41131	7062	0.00780196	0.600191	0.0145851	0.84806	0.00726568	0.580594	0.00663733	0.557633
KE4540	SavannaEast	Central Kenya	7080784	5904826	1175958	378	268	110	29141	22831	6310	55349	47011	8338	48350	41055	7295	0.00781799	0.602709	0.0150788	0.864976	0.00722555	0.58131	0.00652783	0.556108
KE4546	SavannaEast	Central Kenya	7053066	5935812	1117254	383	282	101	28908	23058	5850	55091	47073	8018	48065	41136	6929	0.00796838	0.601436	0.0145764	0.844278	0.00745507	0.582572	0.00685531	0.560531
KE4612	SavannaEast	Central Kenya	7059407	5905969	1153438	381	274	107	29241	22788	6453	55432	46775	8657	48414	40826	7588	0.00786962	0.603978	0.0141012	0.850422	0.00733976	0.583023	0.00671141	0.558174
KEHIDA	SavannaEast	Central Kenya	7055889	5896928	1158961	373	272	101	29163	22856	6307	55200	46964	8236	48242	41005	7237	0.00773185	0.604515	0.0139561	0.871494	0.00722713	0.582866	0.00663334	0.557395
KEWATO	SavannaEast	Central Kenya	6801363	5698065	1103298	326	231	95	25568	20308	5260	49506	42302	7204	43335	37061	6274	0.00752279	0.590008	0.0151419	0.838381	0.0069282	0.570625	0.00623297	0.547961
KR0005	SavannaSouthEast	Kruger	7077561	5920535	1157026	395	277	118	29021	22997	6024	55133	47064	8069	48096	41093	7003	0.00821274	0.603397	0.0168499	0.860203	0.00753456	0.583233	0.00674081	0.559633
KR0006	SavannaSouthEast	Kruger	7077057	5920086	1156971	384	276	108	29246	22849	6397	55328	46989	8339	48307	40993	7314	0.00794916	0.60542	0.0147662	0.874624	0.00739082	0.583371	0.00673286	0.557388
KR0007	SavannaSouthEast	Kruger	7089075	5903310	1185765	390	278	112	29266	22889	6377	55344	46975	8369	48281	41020	7261	0.00807771	0.60616	0.0154249	0.878254	0.00748032	0.584036	0.00677718	0.557996
KR0008	SavannaSouthEast	Kruger	7081051	5911301	1169750	373	276	97	29175	22951	6224	55244	47000	8244	48272	41030	7242	0.00772705	0.604388	0.0133941	0.859431	0.00726747	0.583705	0.00672679	0.559371
KR0011	SavannaSouthEast	Kruger	7076121	5914419	1161702	387	273	114	29183	22939	6244	55367	47042	8325	48347	41075	7272	0.00800463	0.603616	0.0156766	0.858636	0.00738073	0.582877	0.00664638	0.558466
KR0014	SavannaSouthEast	Kruger	7068729	5922049	1146680	381	272	109	29081	22877	6204	55270	46976	8294	48285	40994	7291	0.00789065	0.602278	0.0149499	0.850912	0.00731415	0.581973	0.00663512	0.558057
KR0020	SavannaSouthEast	Kruger	7074740	5915238	1159502	377	281	96	29062	22937	6125	55381	46961	8420	48316	41029	7287	0.0078028	0.601498	0.0131741	0.840538	0.00736471	0.582002	0.00684881	0.559044
KR0027	SavannaSouthEast	Kruger	7060784	5931221	1129563	388	276	112	29028	22952	6076	55198	47074	8124	48157	41116	7041	0.00805698	0.602778	0.0159068	0.862946	0.00743786	0.582259	0.00671272	0.558226
KR0068	SavannaSouthEast	Kruger	7030059	5959751	1070308	380	276	104	28915	23006	5909	54892	47239	7653	47916	41214	6702	0.00793055	0.603452	0.0155178	0.881677	0.00736004	0.582531	0.00669675	0.558208
KR0116	SavannaSouthEast	Kruger	7032626	5961612	1071014	374	285	89	29051	23115	5936	55255	47232	8023	48270	41228	7042	0.00774808	0.601844	0.0126385	0.842942	0.00736329	0.582873	0.00691278	0.560663
KR0138	SavannaSouthEast	Kruger	7058033	5933831	1124202	369	273	96	29046	22982	6064	55070	47200	7870	48061	41173	6888	0.00767774	0.604357	0.0139373	0.880372	0.00719457	0.583051	0.00663056	0.558181
KRSWAZ	SavannaSouthEast	Kruger	6816589	5730773	1085816	324	240	84	25298	19898	5400	49007	41723	7284	43056	36644	6412	0.00752508	0.58756	0.0131004	0.842171	0.00707654	0.567077	0.0065495	0.543008
KV4688	SavannaEast	Kidepo Valley	5941358	4952682	988676	325	212	113	25522	18734	6788	50860	39102	11758	45226	34296	10930	0.00718613	0.564321	0.0103385	0.621043	0.00675285	0.556525	0.00618148	0.546244
KV4691	SavannaEast	Kidepo Valley	5716925	4795671	921254	274	200	74	22177	17498	4679	42651	36425	6226	37457	31979	5478	0.00731505	0.592066	0.0135086	0.854144	0.00682643	0.571389	0.0062541	0.547172
KV4697	SavannaEast	Kidepo Valley	5041993	4219732	822261	268	196	72	20453	16112	4341	39906	33656	6250	35098	29548	5550	0.00763576	0.58274	0.012973	0.782162	0.00717755	0.565619	0.00663327	0.545282
KV4704	SavannaEast	Kidepo Valley	6375796	5269448	1106348	325	229	96	24425	19219	5206	47325	39808	7517	41458	34919	6539	0.00783926	0.58915	0.0146811	0.796146	0.00725349	0.571429	0.00655803	0.550388
LO3503	ForestCentral	Lope	8731731	4431196	4300535	420	183	237	33674	17616	16058	64900	37347	27553	56770	32707	24063	0.00739827	0.593165	0.00984915	0.667332	0.00673916	0.57322	0.00559513	0.5386
LO3505	ForestCentral	Lope	3586384	1806028	1780356	205	87	118	16339	8570	7769	32153	18503	13650	28258	16317	11941	0.00725458	0.578208	0.00988192	0.650616	0.00655076	0.558811	0.00533186	0.525219
LO3507	ForestCentral	Lope	8702719	4438685	4264034	421	183	238	33376	17519	15857	64426	37455	26971	56372	32821	23551	0.00746825	0.592067	0.0101057	0.673305	0.00677183	0.570617	0.0055757	0.533774
LO3508	ForestCentral	Lope	8706378	4383471	4322907	417	174	243	33397	17186	16211	64463	37146	27317	56364	32589	23775	0.00739834	0.592524	0.0102208	0.681851	0.00664396	0.568649	0.00533922	0.527356
LO3509	ForestCentral	Lope	8754760	4414636	4340124	410	188	222	33425	17530	15895	64944	37338	27606	56821	32794	24027	0.00721564	0.588251	0.0092396	0.661547	0.00667299	0.568599	0.00573276	0.534549
LO3511	ForestCentral	Lope	8731580	4432415	4299165	419	182	237	33248	17674	15574	64555	37562	26993	56439	32884	23555	0.00742394	0.589096	0.0100616	0.661176	0.00672839	0.570088	0.00553461	0.537465
LO3513	ForestCentral	Lope	8755414	4414456	4340958	405	186	219	33608	17577	16031	65050	37267	27783	56812	32688	24124	0.00712878	0.591565	0.0090781	0.664525	0.00660335	0.571899	0.00569016	0.53772
LO3515	ForestCentral	Lope	8747891	4405665	4342226	440	174	266	33589	17531	16058	64589	37264	27325	56462	32718	23744	0.00779285	0.594896	0.0112028	0.676297	0.00688495	0.573223	0.00531817	0.535821
LO3517	ForestCentral	Lope	8744608	4421560	4323048	434	175	259	33833	17317	16516	65045	37194	27851	56792	32633	24159	0.00764192	0.595735	0.0107206	0.683638	0.00681018	0.571988	0.00536267	0.530659
LO3522	ForestCentral	Lope	3782752	1924793	1857959	245	111	134	18743	9823	8920	37947	21856	16091	33449	19279	14170	0.00732458	0.560346	0.0094566	0.629499	0.00675163	0.541761	0.00575756	0.509518
MA0804	SavannaSouthEast	Mashatu	7045057	5920077	1124980	364	279	85	28851	23062	5789	54963	47185	7778	47951	41216	6735	0.00759108	0.601677	0.0126206	0.85954	0.00721119	0.5822	0.00676922	0.55954
MA0806	SavannaSouthEast	Mashatu	7062883	5927563	1135320	381	275	106	29144	22930	6214	55176	47092	8084	48167	41125	7042	0.00790998	0.605062	0.0150525	0.88242	0.00734668	0.583188	0.00668693	0.557568
MA0807	SavannaSouthEast	Mashatu	7055925	5937110	1118815	380	280	100	28870	23104	5766	55089	47159	7930	48071	41204	6867	0.00790497	0.60057	0.0145624	0.839668	0.00739289	0.582179	0.00679546	0.560722
MA0811	SavannaSouthEast	Mashatu	7061959	5924746	1137213	381	283	98	28912	22928	5984	55156	46904	8252	48113	40965	7148	0.00791886	0.600919	0.0137101	0.837157	0.00745414	0.581962	0.00690834	0.559697
MA0813	SavannaSouthEast	Mashatu	7066249	5930687	1135562	370	282	88	29195	22908	6287	55156	46866	8290	48155	40890	7265	0.00768352	0.606271	0.0121129	0.865382	0.00732214	0.585131	0.00689655	0.560235
MA0819	SavannaSouthEast	Mashatu	7053484	5936143	1117341	369	272	97	29111	22928	6183	55074	46946	8128	48056	40983	7073	0.00767854	0.605772	0.0137141	0.874169	0.00719909	0.584452	0.0066369	0.559451
MA0821	SavannaSouthEast	Mashatu	7073289	5916172	1157117	379	278	101	29086	22925	6161	55288	47062	8226	48303	41075	7228	0.0078463	0.602157	0.0139734	0.85238	0.0073508	0.581922	0.00676811	0.558125
MA0822	SavannaSouthEast	Mashatu	7073176	5917057	1156119	393	274	119	29020	22973	6047	55181	46974	8207	48208	40985	7223	0.00815217	0.601975	0.0164751	0.837187	0.00747817	0.582927	0.00668537	0.560522
MA0824	SavannaSouthEast	Mashatu	7056807	5929123	1127684	382	273	109	29223	22926	6297	55432	46927	8505	48410	40978	7432	0.00789093	0.603656	0.0146663	0.847282	0.00732761	0.5834	0.00666211	0.559471
MF2814	SavannaEast	Murchison Falls	5121955	4272670	849285	257	171	86	19567	15517	4050	38054	32380	5674	33426	28481	4945	0.00768863	0.585383	0.0173913	0.819009	0.0069136	0.566721	0.006004	0.544819
MF2816	SavannaEast	Murchison Falls	4373184	3599997	773187	223	161	62	18099	14266	3833	35142	29647	5495	31190	26318	4872	0.00714973	0.580282	0.0127258	0.786741	0.00667733	0.562791	0.00611749	0.542062
MF2817	SavannaEast	Murchison Falls	4261391	3574676	686715	260	191	69	21579	17143	4436	41435	35342	6093	36527	31152	5375	0.00711802	0.590768	0.0128372	0.825302	0.00666381	0.572142	0.00613123	0.550302
MF2818	SavannaEast	Murchison Falls	5646883	4726695	920188	325	235	90	25155	19752	5403	48195	40757	7438	42353	35843	6510	0.0076736	0.593937	0.0138249	0.829954	0.00716149	0.574288	0.00655637	0.55107
MI0002	SavannaWest	Mali	7681035	5314558	2366477	388	250	138	30899	20753	10146	59383	42453	16930	51846	37119	14727	0.0074837	0.595977	0.00937054	0.688939	0.00717136	0.580588	0.0067351	0.559094
MI0003	SavannaWest	Mali	7587394	5404467	2182927	395	256	139	30894	20830	10064	58870	42770	16100	51498	37469	14029	0.0076702	0.599907	0.00990805	0.717371	0.00731732	0.581384	0.00683231	0.555926
NA4651	SavannaSouthWest	Etosha	7044655	5948429	1096226	376	273	103	29071	23051	6020	55257	47144	8113	48258	41170	7088	0.00779145	0.602408	0.0145316	0.849323	0.00725723	0.582838	0.00663104	0.559898
NA4658	SavannaSouthWest	Etosha	7035028	5953298	1081730	377	265	112	28941	23046	5895	54912	47228	7684	47950	41271	6679	0.00786236	0.603566	0.016769	0.882617	0.00719561	0.582677	0.00642097	0.558407
NA4674	SavannaSouthWest	Etosha	7063559	5925609	1137950	379	278	101	28909	22963	5946	55098	46999	8099	48055	41035	7020	0.0078868	0.601582	0.0143875	0.847009	0.00737456	0.582243	0.0067747	0.559595
NA4685	SavannaSouthWest	Etosha	7054478	5938775	1115703	376	275	101	29057	23051	6006	55150	47002	8148	48125	41042	7083	0.00781299	0.603782	0.0142595	0.847946	0.00730091	0.584387	0.00670045	0.561644
NA4702	SavannaSouthWest	Etosha	5685611	4801437	884174	345	267	78	26791	21257	5534	51557	43992	7565	44926	38306	6620	0.0076793	0.596336	0.0117825	0.835952	0.00735294	0.577278	0.00697019	0.554926
NA4704	SavannaSouthWest	Etosha	7018720	5965293	1053427	365	274	91	29241	22737	6504	55423	46694	8729	48365	40809	7556	0.00754678	0.60459	0.0120434	0.860773	0.00716577	0.582883	0.00671421	0.557157
NA4708	SavannaSouthWest	Etosha	7062508	5930246	1132262	389	274	115	29119	23010	6109	55148	46922	8226	48176	40924	7252	0.00807456	0.60443	0.0158577	0.842388	0.00744108	0.585062	0.00669534	0.562262
NA5205	SavannaSouthWest	Namib Desert	3514510	2988259	526251	223	167	56	16942	13814	3128	33007	28759	4248	29035	25276	3759	0.00768039	0.583503	0.0148976	0.832136	0.00718087	0.566294	0.00660706	0.546526
NA5206	SavannaSouthWest	Namib Desert	4477319	3772921	704398	261	189	72	20032	15957	4075	38417	32874	5543	33793	28936	4857	0.00772349	0.592785	0.014824	0.838995	0.00717372	0.573722	0.00653166	0.551458
NG2178	SavannaEast	Ngorongoro	7081637	5911705	1169932	391	276	115	29155	22765	6390	55522	46855	8667	48490	40917	7573	0.00806352	0.601258	0.0151855	0.843787	0.00746027	0.580715	0.00674536	0.55637
NG2179	SavannaEast	Ngorongoro	7062750	5932239	1130511	397	276	121	29044	22956	6088	55271	47152	8119	48251	41200	7051	0.00822781	0.601936	0.0171607	0.863424	0.00752367	0.581324	0.00669903	0.557184
NG2180	SavannaEast	Ngorongoro	7076890	5915064	1161826	381	274	107	29062	22859	6203	55132	46981	8151	48149	41049	7100	0.00791294	0.603585	0.0150704	0.873662	0.00734321	0.582087	0.00667495	0.556871
OD0001	ForestCentral	Odzala	8778413	4393142	4385271	415	186	229	33383	17433	15950	64846	37084	27762	56613	32547	24066	0.00733047	0.58967	0.0095155	0.662761	0.00674069	0.569942	0.00571481	0.535625
QE0870	SavannaEast	QENP Mweya	4162235	2022127	2140108	162	48	114	14045	6264	7781	26955	13315	13640	23786	11765	12021	0.00681073	0.590473	0.0094834	0.647284	0.00590701	0.571264	0.0040799	0.532427
QE0879	SavannaEast	QENP Mweya	6035852	4337051	1698801	305	186	119	23830	16482	7348	45889	34069	11820	40405	29947	10458	0.00754857	0.589778	0.0113788	0.70262	0.00697919	0.573004	0.00621097	0.550372
QE0881	SavannaEast	QENP Mweya	5518045	3487276	2030769	280	138	142	21588	12758	8830	41368	26776	14592	36132	23523	12609	0.00774936	0.597476	0.0112618	0.700293	0.00700696	0.575744	0.0058666	0.542363
QE0882	SavannaEast	QENP Mweya	4407420	3451500	955920	206	141	65	17819	13321	4498	33997	27538	6459	29847	24185	5662	0.00690187	0.597011	0.01148	0.794419	0.00642212	0.576325	0.00583006	0.550796
QE0883	SavannaEast	QENP Mweya	6731401	4021356	2710045	346	173	173	28176	15942	12234	54282	33382	20900	47549	29333	18216	0.0072767	0.592568	0.00949715	0.671607	0.0067506	0.57384	0.00589779	0.543483
QE0887	SavannaEast	QENP Mweya	5203799	2112012	3091787	314	109	205	25639	10651	14988	50093	22997	27096	44596	20612	23984	0.00704099	0.574917	0.00854736	0.624917	0.00648693	0.556527	0.00528818	0.516738
QE0888	SavannaEast	QENP Mweya	7034365	4029879	3004486	360	193	167	29756	16315	13441	57870	33793	24077	50686	29733	20953	0.00710255	0.587065	0.00797022	0.641483	0.00687648	0.572887	0.0064911	0.548717
QE2796	SavannaEast	QENP Ishasha	3512391	2859704	652687	173	115	58	14229	11028	3201	27542	23017	4525	24319	20310	4009	0.00711378	0.585098	0.0144674	0.798453	0.0064532	0.565932	0.00566224	0.542984
QE2798	SavannaEast	QENP Ishasha	5906346	3037528	2868818	285	116	169	23416	11629	11787	45522	24296	21226	40073	21526	18547	0.00711202	0.584334	0.00911199	0.635521	0.00650985	0.568922	0.00538883	0.54023
QE2799	SavannaEast	QENP Ishasha	5900607	4418099	1482508	291	176	115	22786	15999	6787	44263	33584	10679	39081	29587	9494	0.00744607	0.583045	0.0121129	0.714873	0.00680084	0.564819	0.00594856	0.540744
QE2800	SavannaEast	QENP Ishasha	3919605	3152640	766965	190	136	54	15668	11805	3863	30012	24467	5545	26610	21703	4907	0.00714017	0.588801	0.0110047	0.787243	0.00674767	0.568646	0.00626641	0.543934
QE2801	SavannaEast	QENP Mweya	7572885	3584348	3988537	369	168	201	28991	13554	15437	56196	28786	27410	49328	25435	23893	0.00748054	0.587719	0.00841251	0.646089	0.0071827	0.569065	0.00660507	0.532888
QE4714	SavannaEast	QENP Ishasha	5277167	4181210	1095957	237	152	85	19529	14679	4850	37769	30465	7304	32963	26540	6423	0.00718988	0.592452	0.0132337	0.755099	0.00653749	0.574895	0.0057272	0.55309
QE4717	SavannaEast	QENP Ishasha	3933677	3178962	754715	188	127	61	15624	11884	3740	31018	25295	5723	27135	22144	4991	0.00692832	0.575788	0.012222	0.749349	0.00639217	0.558209	0.00573519	0.536669
QE4719	SavannaEast	QENP Ishasha	4577207	3639469	937738	199	128	71	15707	11727	3980	30314	24738	5576	26708	21811	4897	0.00745095	0.588101	0.0144987	0.812742	0.00673963	0.565428	0.0058686	0.537664
SA0976	SavannaSouthCentral	Savuti	7079286	5917001	1162285	380	274	106	29238	23062	6176	55346	47116	8230	48324	41159	7165	0.00786359	0.605041	0.0147941	0.861968	0.00730865	0.584469	0.00665711	0.560315
SA0994	SavannaSouthCentral	Savuti	6440791	5463766	977025	357	253	104	26856	21491	5365	51596	44474	7122	45100	38901	6199	0.00791574	0.595477	0.0167769	0.865462	0.00726182	0.575553	0.00650369	0.552454
SA0995	SavannaSouthCentral	Savuti	7080734	5913160	1167574	384	272	112	29029	23026	6003	55397	47034	8363	48402	41094	7308	0.00793356	0.599748	0.0153257	0.821429	0.00732994	0.581646	0.00661897	0.560325
SE2051	SavannaEast	Serengeti	7081243	5916203	1165040	381	276	105	29093	22932	6161	55396	46844	8552	48395	40944	7451	0.00787271	0.601157	0.0140921	0.826869	0.00735401	0.582332	0.00674091	0.560082
SE2098	SavannaEast	Serengeti	7095275	5877261	1218014	387	277	110	29295	22621	6674	55343	46661	8682	48297	40762	7535	0.00801292	0.606559	0.0145985	0.885733	0.00745573	0.582939	0.00679554	0.554953
SE2101	SavannaEast	Serengeti	7091248	5901768	1189480	391	282	109	29282	22805	6477	55507	46872	8635	48476	40907	7569	0.00806585	0.604051	0.0144008	0.855727	0.0075294	0.582739	0.00689369	0.557484
SE2103	SavannaEast	Serengeti	7090951	5908612	1182339	390	286	104	29528	22880	6648	55579	46662	8917	48520	40730	7790	0.00803792	0.608574	0.0133504	0.853402	0.00757423	0.587204	0.00702185	0.561748
SE2109	SavannaEast	Serengeti	7060299	5861579	1198720	378	266	112	28876	22314	6562	54861	46159	8702	47988	40299	7689	0.00787697	0.601734	0.0145663	0.853427	0.00729439	0.579814	0.00660066	0.553711
SE2157	SavannaEast	Serengeti	7098833	5895445	1203388	390	267	123	29198	22923	6275	55380	46901	8479	48370	40936	7434	0.00806285	0.603639	0.0165456	0.844095	0.00735673	0.583623	0.00652238	0.559972
SE2162	SavannaEast	Serengeti	7069528	5921167	1148361	393	266	127	29134	22917	6217	55296	47016	8280	48282	41041	7241	0.00813968	0.603413	0.017539	0.858583	0.00737772	0.582728	0.00648132	0.558393
SE2164	SavannaEast	Serengeti	7092912	5903419	1189493	402	277	125	29160	22894	6266	55386	46856	8530	48339	40914	7425	0.00831627	0.60324	0.016835	0.843906	0.00760759	0.583218	0.0067703	0.559564
SL0001	ForestWest	Sierra Leone	8120604	4573458	3547146	357	168	189	29273	16647	12626	58077	36071	22006	51047	31733	19314	0.00699356	0.573452	0.00978565	0.653723	0.00634211	0.554723	0.00529417	0.524596
SW0901	SavannaSouthCentral	Sengwa	7083523	5904765	1178758	371	273	98	29027	22837	6190	55318	46863	8455	48278	40910	7368	0.00768466	0.601247	0.0133008	0.840119	0.0072207	0.581513	0.00667319	0.558225
SW0902	SavannaSouthCentral	Sengwa	7086342	5910058	1176284	373	274	99	29182	22881	6301	55385	46974	8411	48394	41018	7376	0.00770757	0.603009	0.0134219	0.854257	0.00723617	0.582282	0.00667999	0.557828
SW0903	SavannaSouthCentral	Sengwa	7071932	5896600	1175332	377	275	102	29297	22912	6385	55397	46752	8645	48455	40859	7596	0.00778041	0.604623	0.0134281	0.840574	0.00730009	0.584556	0.00673046	0.560758
TA1138	SavannaEast	Tarangire	7076765	5914249	1162516	371	275	96	28981	22821	6160	55291	46901	8390	48343	40962	7381	0.00767433	0.599487	0.0130064	0.834575	0.00723364	0.580057	0.00671354	0.557126
TA1143	SavannaEast	Tarangire	7060405	5927416	1132989	381	273	108	29008	22981	6027	55165	47087	8078	48164	41151	7013	0.00791047	0.602276	0.0154	0.859404	0.0073224	0.582086	0.0066341	0.558455
TA1429	SavannaEast	Tarangire	7081732	5916692	1165040	387	281	106	29250	22869	6381	55385	47033	8352	48385	41094	7291	0.00799835	0.604526	0.0145385	0.875189	0.00746544	0.582472	0.00683798	0.556505
TA1435	SavannaEast	Tarangire	7077481	5906400	1171081	396	278	118	29114	22888	6226	55270	47000	8270	48287	41028	7259	0.00820096	0.602937	0.0162557	0.857694	0.00754633	0.582231	0.00677586	0.557863
TA1439	SavannaEast	Tarangire	7064394	5918335	1146059	372	271	101	29234	22891	6343	55388	46962	8426	48368	41005	7363	0.00769103	0.604408	0.0137172	0.86147	0.00719457	0.58323	0.00660895	0.558249
TA1441	SavannaEast	Tarangire	7024348	5960700	1063648	378	280	98	29053	22982	6071	55114	47199	7915	48139	41201	6938	0.00785226	0.603523	0.0141251	0.875036	0.00736512	0.582438	0.00679595	0.557802
TA1444	SavannaEast	Tarangire	7085822	5904476	1181346	391	279	112	29202	22960	6242	55266	46962	8304	48187	41031	7156	0.00811422	0.606014	0.0156512	0.872275	0.0075097	0.584658	0.00679974	0.559577
TA1450	SavannaEast	Tarangire	7058160	5935694	1122466	375	275	100	28785	23156	5629	54974	47373	7601	47984	41366	6618	0.0078151	0.599887	0.0151103	0.850559	0.00727476	0.581321	0.00664797	0.559783
TA1452	SavannaEast	Tarangire	7079107	5910459	1168648	385	274	111	29272	23010	6262	55366	46973	8393	48331	41070	7261	0.0079659	0.605657	0.0152872	0.862416	0.00737128	0.584803	0.00667154	0.560263
TA1454	SavannaEast	Tarangire	7089332	5900680	1188652	386	278	108	29173	22947	6226	55261	46905	8356	48292	40958	7334	0.00799304	0.604096	0.0147259	0.848923	0.00743978	0.583978	0.00678744	0.560257
TA1463	SavannaEast	Tarangire	7076950	5911077	1165873	377	275	102	29077	22806	6271	55224	46743	8481	48197	40789	7408	0.00782206	0.603295	0.0137689	0.846517	0.007327	0.583047	0.00674201	0.559121
TA1467	SavannaEast	Tarangire	7073353	5914515	1158838	380	280	100	29027	23040	5987	55236	47180	8056	48179	41190	6989	0.00788725	0.602482	0.0143082	0.856632	0.00738511	0.582607	0.00679777	0.559359
WA4004	SavannaWest	Waza	7090617	5901429	1189188	368	277	91	29157	22816	6341	55624	46575	9049	48620	40675	7945	0.0075689	0.599691	0.0114537	0.798112	0.00722325	0.582037	0.00681008	0.560934
WA4006	SavannaWest	Waza	7057414	5934790	1122624	382	273	109	29006	23033	5973	55250	46941	8309	48238	40954	7284	0.00791907	0.60131	0.0149643	0.820016	0.00734371	0.583449	0.00666602	0.562411
WA4010	SavannaWest	Waza	7062293	5924300	1137993	383	271	112	29205	22933	6272	55250	47032	8218	48210	41073	7137	0.00794441	0.605787	0.0156929	0.878801	0.00732502	0.583963	0.00659801	0.558347
WA4013	SavannaWest	Waza	7152752	5842100	1310652	377	260	117	29296	22720	6576	55907	46482	9425	48794	40580	8214	0.00772636	0.600402	0.014244	0.800584	0.00712735	0.582004	0.0064071	0.559882
WA4018	SavannaWest	Waza	7112806	5877219	1235587	376	271	105	29114	22814	6300	55367	46704	8663	48366	40742	7624	0.00777406	0.601952	0.0137723	0.826338	0.00726085	0.582754	0.00665161	0.559963
WA4020	SavannaWest	Waza	7145782	5853822	1291960	388	265	123	29383	22566	6817	55653	46381	9272	48590	40482	8108	0.00798518	0.604713	0.0151702	0.840775	0.00733115	0.583225	0.00654612	0.557433
WA4021	SavannaWest	Waza	7066385	5930311	1136074	389	264	125	29181	22736	6445	55421	47026	8395	48417	41031	7386	0.00803437	0.602702	0.0169239	0.872597	0.00730033	0.580415	0.00643416	0.554118
WA4023	SavannaWest	Waza	7101054	5891812	1209242	382	272	110	29237	22755	6482	55615	46760	8855	48550	40819	7731	0.00786818	0.602204	0.0142284	0.838443	0.00731797	0.581768	0.00666356	0.557461
WA4024	SavannaWest	Waza	7105989	5889537	1216452	372	272	100	29285	22731	6554	55688	46597	9091	48659	40643	8016	0.00764504	0.601841	0.012475	0.817615	0.00721149	0.582473	0.00669242	0.559285
ZZ0145	SavannaSouthCentral	Zambezi	7078584	5918215	1160369	366	270	96	29123	22897	6226	55308	46936	8372	48276	40959	7317	0.00758141	0.60326	0.0131201	0.850895	0.00712725	0.582955	0.00659196	0.559022
ZZ0147	SavannaSouthCentral	Zambezi	7096855	5893053	1203802	387	273	114	29178	22763	6415	55595	46757	8838	48589	40818	7771	0.00796477	0.600506	0.0146699	0.825505	0.00738197	0.58095	0.00668823	0.557671
ZZ0148	SavannaSouthCentral	Zambezi	7145052	5849842	1295210	388	268	120	29516	22509	7007	55783	46465	9318	48707	40549	8158	0.007966	0.605991	0.0147095	0.858911	0.00734965	0.582874	0.00660929	0.555106
ZZ0149	SavannaSouthCentral	Zambezi	7113898	5888265	1225633	388	266	122	29401	22855	6546	55597	46838	8759	48607	40894	7713	0.00798239	0.604872	0.0158175	0.848697	0.00730718	0.583859	0.00650462	0.558884
ZZ0150	SavannaSouthCentral	Zambezi	7094090	5896843	1197247	397	272	125	29085	22931	6154	55361	46896	8465	48360	40973	7387	0.00820926	0.601427	0.0169216	0.833085	0.00748883	0.582271	0.00663852	0.559661
ZZ0153	SavannaSouthCentral	Zambezi	7075198	5913755	1161443	386	282	104	29207	22845	6362	55392	46915	8477	48334	40997	7337	0.0079861	0.604274	0.0141747	0.867112	0.00747781	0.582687	0.00687855	0.557236
ZZ0156	SavannaSouthCentral	Zambezi	7085583	5885013	1200570	367	272	95	29166	22739	6427	55462	46760	8702	48378	40847	7531	0.00758609	0.602877	0.0126145	0.853406	0.00716167	0.581732	0.006659	0.556687
ZZ0157	SavannaSouthCentral	Zambezi	7098652	5899916	1198736	383	270	113	29183	22859	6324	55555	46935	8620	48499	40992	7507	0.00789707	0.601724	0.0150526	0.842414	0.00729682	0.581533	0.00658665	0.557645
ZZ0160	SavannaSouthCentral	Zambezi	7093046	5898762	1194284	374	276	98	28983	22827	6156	55256	46863	8393	48207	40926	7281	0.00775821	0.60122	0.0134597	0.845488	0.00729247	0.581266	0.00674388	0.557763
ZZ0161	SavannaSouthCentral	Zambezi	7014270	5853556	1160714	390	268	122	29340	22766	6574	55366	46851	8515	48350	40902	7448	0.00806618	0.606825	0.0163802	0.882653	0.00737238	0.583808	0.00655225	0.556599
ZZ0162	SavannaSouthCentral	Zambezi	7080651	5912828	1167823	391	275	116	29200	22812	6388	55443	46892	8551	48430	40964	7466	0.00807351	0.602932	0.0155371	0.855612	0.00745016	0.581829	0.00671321	0.556879
ZZCHRI	SavannaSouthCentral	Zambezi	7040280	5889771	1150509	370	268	102	28662	22610	6052	54802	46434	8368	47816	40554	7262	0.007738	0.599423	0.0140457	0.833379	0.00721965	0.580197	0.00660847	0.557528

## Sheet: Supplementary Data 9
Supplementary data 9. Sequencing setup.
Sample	Roca_batch0	Roca_batch1	Illumina_batch1	Illumina_batch2	Illumina_batch3	Uganda_batch1	Uganda_batch2
AM0001		yes	yes
AM0003		yes	yes
AM0006		yes	yes
AM0008		yes	yes
AM0037		yes	yes
AM4551		yes
AM4558		yes	yes
AM4559		yes	yes
AM4583		yes	yes
BA0001		yes		yes
BA0002		yes		yes
BA0003		yes		yes
BA0011		yes		yes
BE4035		yes
BE4036		yes	yes
BE4037		yes	yes
BE4038		yes	yes
BE4039		yes	yes
BE4041					yes
BE4048					yes
BE4055		yes	yes
BE4059	yes	yes	yes	yes
BF0004		yes	yes
CH0878		yes
CH0883		yes
CH0888		yes	yes
CH0892		yes	yes
CH0893		yes	yes
CH0895		yes	yes
CH0935		yes	yes
CH0954		yes	yes
CH0955		yes	yes
CH0962		yes	yes
DS1506	yes	yes	yes
DS1507		yes	yes
DS1508		yes	yes
DS1509		yes	yes
DS1511				yes
DS1512				yes
DS1514	yes	yes	yes
DS1515		yes
DS1517				yes
DS1520		yes	yes
DS1531	yes	yes	yes
DS1543	yes	yes	yes
DS1546				yes
DS1548	yes	yes	yes
DS1555		yes	yes
DS1556		yes	yes
DS1557		yes		yes
ER0003					yes
ER0022					yes
GR0013		yes	yes
GR0015		yes
GR0018		yes	yes
GR0020	yes	yes	yes
GR0021	yes	yes	yes
GR0022				yes
GR0023	yes	yes		yes
GR0025				yes
GR0026				yes
GR0032				yes
GR0035	yes	yes	yes
GR0036				yes
GR0037	yes	yes
GR0038		yes	yes
GR0039		yes	yes
GR0040	yes	yes	yes
GR0041	yes	yes	yes
GR0042		yes	yes
HW0059		yes	yes
HW0087		yes	yes
HW0151		yes	yes
KE4504		yes
KE4505		yes
KE4508		yes
KE4511		yes
KE4515		yes
KE4516		yes		yes
KE4517		yes	yes		yes
KE4540		yes		yes
KE4546		yes	yes
KE4612		yes		yes
KI4720						yes
KR0005		yes	yes
KR0006		yes	yes
KR0007		yes	yes
KR0008		yes	yes
KR0011				yes
KR0014		yes	yes
KR0020		yes	yes
KR0027		yes	yes
KR0041				yes
KR0068		yes	yes
KR0116		yes	yes
KR0138		yes	yes
KV4688						yes	yes
KV4691						yes	yes
KV4697						yes	yes
KV4704						yes	yes
LO3501		yes
LO3503	yes	yes	yes
LO3505		yes
LO3507				yes
LO3508		yes		yes
LO3509	yes	yes	yes
LO3511	yes	yes	yes
LO3513		yes		yes
LO3514	yes	yes
LO3515		yes		yes
LO3516				yes
LO3517				yes
LO3518				yes
LO3521	yes	yes
LO3522		yes	yes
MA0803		yes	yes
MA0804					yes
MA0806		yes	A09
MA0807		yes		yes
MA0811		yes		yes
MA0813		yes		yes
MA0816		yes
MA0819		yes	yes
MA0821		yes	yes
MA0822		yes	yes
MA0824		yes		yes
MF2814						yes	yes
MF2816						yes	yes
MF2817						yes	yes
MF2818						yes	yes
MI0002		yes		yes
MI0003		yes		yes
MI0005		yes
NA4651		yes	yes
NA4658		yes		yes
NA4662		yes
NA4667		yes
NA4674		yes		yes
NA4685					yes
NA4697		yes	yes
NA4702		yes	yes
NA4703		yes
NA4704		yes		yes
NA4708		yes		yes
NA4721		yes	yes
NA5204		yes
NA5205		yes
NA5206		yes
NA5207		yes
NA5208		yes
NG2178		yes	yes
NG2179		yes		yes
NG2180		yes	yes
OD0001				yes
QE0844						yes
QE0847						yes
QE0870						yes	yes
QE0871						yes
QE0873						yes	yes
QE0876						yes	yes
QE0879						yes	yes
QE0881						yes
QE0882						yes
QE0883						yes
QE0887						yes
QE0888						yes
QE2796						yes	yes
QE2797						yes
QE2798						yes	yes
QE2799						yes	yes
QE2800						yes
QE2801						yes	yes
QE4714						yes	yes
QE4717						yes	yes
QE4719						yes
SA0976					yes
SA0994					yes
SA0995					yes
SE2051		yes	yes
SE2098		yes		yes
SE2101		yes	yes
SE2103					yes
SE2109		yes	yes
SE2157		yes	yes
SE2162		yes	yes
SE2164		yes	yes
SW0901					yes
SW0902					yes
SW0903					yes
TA1138		yes	yes
TA1143		yes		yes
TA1429		yes	yes
TA1435		yes		yes
TA1439		yes	yes
TA1441		yes	yes
TA1444		yes		yes
TA1450		yes		yes
TA1452		yes	yes
TA1454		yes	yes
TA1457		yes
TA1463		yes		yes
TA1467		yes		yes
WA4003		yes
WA4004		yes		yes
WA4006		yes		yes
WA4009		yes	yes
WA4010		yes	yes
WA4013	yes	yes		yes
WA4018		yes		yes
WA4020	yes	yes		yes
WA4021		yes		yes
WA4023		yes		yes
WA4024		yes	yes
ZF0002			yes
ZZ0145		yes	yes
ZZ0146		yes
ZZ0147		yes	yes
ZZ0148		yes	yes
ZZ0149		yes		yes
ZZ0150		yes		yes
ZZ0153		yes	yes
ZZ0156		yes	yes
ZZ0157		yes	yes
ZZ0160		yes		yes
ZZ0161		yes		yes
ZZ0162		yes		yes

[truncated: 1 more sheets: Supplementary Data 10]
